# Supplementary material for: Mitochondrial DNA depletion induces innate immune dysfunction rescued by IFN-γ
Source: J Allergy Clin Immunol. 2017 Nov;140(5):1461–1464.e8. doi: 10.1016/j.jaci.2017.04.048 (PMC5667580; doi:10.1016/j.jaci.2017.04.048)
Supplement: Data file E1 [file mmc1.xlsx]

## Sheet: Sheet1
#	EnsemblID	genename	bioMart_genename	log2Fold	padj
736	ENSG00000165949.8	IFI27	IFI27	-3.36235	1.47e-72
102	ENSG00000088827.8	SIGLEC1	SIGLEC1	-3.30173	7.1e-141
457	ENSG00000137959.11	IFI44L	IFI44L	-3.13643	2.22e-58
477	ENSG00000139278.5	GLIPR1	GLIPR1	-2.72922	5.75e-147
394	ENSG00000133106.10	EPSTI1	EPSTI1	-2.62736	1.42e-86
103	ENSG00000089127.8	OAS1	OAS1	-2.47811	1.14e-123
341	ENSG00000126709.10	IFI6	IFI6	-2.45914	1.31e-52
384	ENSG00000132274.11	TRIM22	TRIM22	-2.45046	1.42e-112
423	ENSG00000135218.13	CD36	CD36	-2.38414	1.47e-60
393	ENSG00000133055.4	MYBPH	MYBPH	-2.26374	1.48e-102
943	ENSG00000185885.11	IFITM1	IFITM1	-2.25667	2.02e-55
315	ENSG00000123689.5	G0S2	G0S2	-2.24847	2.13e-29
220	ENSG00000111335.8	OAS2	OAS2	-2.23711	5.48e-93
458	ENSG00000137965.6	IFI44	IFI44	-2.16094	3.75e-104
36	ENSG00000038427.11	VCAN	VCAN	-2.13055	5.1e-200
683	ENSG00000163565.14	IFI16	IFI16	-2.07186	1.45e-125
562	ENSG00000149635.2	OCSTAMP	OCSTAMP	-2.05974	2.12e-20
992	ENSG00000196664.4	TLR7	TLR7	-2.00803	1.52e-24
409	ENSG00000134326.7	CMPK2	CMPK2	-1.99138	6.73e-88
519	ENSG00000143119.8	CD53	CD53	-1.98589	6.7e-165
608	ENSG00000155926.9	SLA	SLA	-1.98108	2.39e-65
573	ENSG00000151490.9	PTPRO	PTPRO	-1.95813	9.16e-23
350	ENSG00000127533.3	F2RL3	F2RL3	-1.94893	2.16e-26
545	ENSG00000146192.10	FGD2	FGD2	-1.92069	1.65e-38
461	ENSG00000138119.12	MYOF	MYOF	-1.89127	3.99e-108
1050	ENSG00000204103.2	MAFB	MAFB	-1.88247	8.5e-30
962	ENSG00000187608.5	ISG15	ISG15	-1.87666	2.32e-84
369	ENSG00000130589.12	HELZ2	HELZ2	-1.83024	3.06e-27
361	ENSG00000128965.7	CHAC1	CHAC1	-1.82533	5.75e-57
273	ENSG00000117594.5	HSD11B1	HSD11B1	-1.80508	1.72e-46
896	ENSG00000182578.9	CSF1R	CSF1R	-1.76708	6.58e-80
419	ENSG00000135114.8	OASL	OASL	-1.7534	4.61e-58
406	ENSG00000134256.8	CD101	CD101	-1.75068	1.02e-28
444	ENSG00000136689.14	IL1RN	IL1RN	-1.75061	6.65e-68
484	ENSG00000139626.11	ITGB7	ITGB7	-1.74392	5.03e-20
581	ENSG00000152778.7	IFIT5	IFIT5	-1.7426	3.03e-47
219	ENSG00000111331.8	OAS3	OAS3	-1.70903	1.46e-91
338	ENSG00000125810.9	CD93	CD93	-1.70707	1.37e-132
268	ENSG00000117289.7	NA	TXNIP	-1.69383	1.31e-131
155	ENSG00000104081.9	BMF	BMF	-1.64398	2e-48
933	ENSG00000185507.15	IRF7	IRF7	-1.63916	3.71e-39
927	ENSG00000184979.9	USP18	USP18	-1.63273	1.02e-69
512	ENSG00000142405.17	NLRP12	NLRP12	-1.63099	1.7e-18
894	ENSG00000182487.8	NCF1B	NCF1B	-1.62358	1.97e-24
650	ENSG00000161640.11	SIGLEC11	SIGLEC11	-1.62262	1.58e-12
1076	ENSG00000210100.1	NA	MT-TI	-1.62127	2.86e-17
938	ENSG00000185745.8	IFIT1	IFIT1	-1.61108	9.86e-58
99	ENSG00000087589.12	CASS4	CASS4	-1.60961	4.88e-21
669	ENSG00000162645.8	GBP2	GBP2	-1.60791	3.99e-30
465	ENSG00000138496.12	PARP9	PARP9	-1.59597	8.47e-83
146	ENSG00000102524.7	TNFSF13B	TNFSF13B	-1.59557	1.74e-58
629	ENSG00000158517.9	NCF1	NCF1	-1.59379	3.7e-20
593	ENSG00000154451.10	GBP5	GBP5	-1.58675	3e-14
684	ENSG00000163568.9	AIM2	AIM2	-1.58449	3.41e-14
215	ENSG00000111181.8	SLC6A12	SLC6A12	-1.57376	1.19e-12
438	ENSG00000136235.11	GPNMB	GPNMB	-1.56445	1.36e-13
330	ENSG00000125245.8	GPR18	GPR18	-1.55709	1.51e-37
844	ENSG00000177409.7	SAMD9L	SAMD9L	-1.5547	1.69e-87
783	ENSG00000170345.5	FOS	FOS	-1.5411	5.44e-79
1125	ENSG00000225630.1	NA	MTND2P28	-1.50285	8e-32
671	ENSG00000162772.12	ATF3	ATF3	-1.48937	8.32e-28
40	ENSG00000048052.17	HDAC9	HDAC9	-1.48826	1.89e-34
741	ENSG00000166578.5	IQCD	IQCD	-1.47926	3.85e-11
282	ENSG00000119917.9	IFIT3	IFIT3	-1.47925	7.06e-78
1026	ENSG00000198763.3	ND2	MT-ND2	-1.47554	1.33e-26
404	ENSG00000134061.4	CD180	CD180	-1.47465	5.09e-18
833	ENSG00000175899.10	A2M	A2M	-1.47251	1.29e-10
652	ENSG00000161643.8	NA	SIGLEC16	-1.45671	3.1e-10
324	ENSG00000124731.8	TREM1	TREM1	-1.44628	1.68e-13
163	ENSG00000104951.11	IL4I1	IL4I1	-1.44596	2.42e-17
1088	ENSG00000212907.2	ND4L	MT-ND4L	-1.44414	8.55e-22
1365	ENSG00000271043.1	NA	MTRNR2L2	-1.43713	2.7e-34
184	ENSG00000107201.5	DDX58	DDX58	-1.42295	4.21e-55
1304	ENSG00000259712.1	NA	CTD-2184D3.5	-1.41912	5.96e-10
1033	ENSG00000198888.2	ND1	MT-ND1	-1.41777	4.21e-19
776	ENSG00000169508.6	GPR183	GPR183	-1.41125	2.1e-13
371	ENSG00000130766.4	SESN2	SESN2	-1.40607	7.02e-60
11	ENSG00000006075.11	NA	CCL3	-1.40578	9.39e-14
505	ENSG00000142089.11	IFITM3	IFITM3	-1.40345	3.33e-44
580	ENSG00000152766.5	ANKRD22	ANKRD22	-1.39421	3.74e-11
1032	ENSG00000198886.2	ND4	MT-ND4	-1.38531	3.32e-21
408	ENSG00000134321.7	RSAD2	RSAD2	-1.37726	2.17e-14
1075	ENSG00000210082.2	MIR4485	MT-RNR2	-1.37663	5.7e-39
1027	ENSG00000198786.2	ND5	MT-ND5	-1.37578	6.89e-27
1116	ENSG00000223799.1	IL10RB-AS1	IL10RB-AS1	-1.36887	1.22e-17
1031	ENSG00000198840.2	ND3	MT-ND3	-1.35896	4.41e-16
804	ENSG00000172123.8	SLFN12	SLFN12	-1.35589	6.15e-12
657	ENSG00000161944.12	ASGR2	ASGR2	-1.34537	1.79e-09
822	ENSG00000173546.7	CSPG4	CSPG4	-1.34244	2.2e-09
771	ENSG00000169248.8	CXCL11	CXCL11	-1.33846	4.53e-10
932	ENSG00000185432.10	METTL7A	METTL7A	-1.33629	5.38e-13
66	ENSG00000069399.8	BCL3	BCL3	-1.33461	1.06e-12
729	ENSG00000165178.8	NCF1C	NCF1C	-1.33308	5.06e-10
1083	ENSG00000211459.2	NA	MT-RNR1	-1.33288	2.85e-40
1251	ENSG00000248527.1	NA	MTATP6P1	-1.31939	1.7e-15
1352	ENSG00000269028.2	MTRNR2L2	MTRNR2L12	-1.31495	4.48e-22
648	ENSG00000160932.6	LY6E	LY6E	-1.308	7.01e-46
972	ENSG00000188451.7	NA	SRP72P2	-1.30757	2.7e-08
1052	ENSG00000204287.9	HLA-DRA	HLA-DRA	-1.29769	3.65e-13
686	ENSG00000163638.9	ADAMTS9	ADAMTS9	-1.29249	3e-14
1128	ENSG00000225972.1	NA	MTND1P23	-1.28877	1.06e-11
342	ENSG00000126759.8	CFP	CFP	-1.27653	2.05e-10
1022	ENSG00000198712.1	COX2	MT-CO2	-1.2757	3.04e-14
1060	ENSG00000205020.7	NA	CCL4L1	-1.27476	1.05e-09
1137	ENSG00000227039.2	ITGB2-AS1	ITGB2-AS1	-1.27101	1.77e-08
1023	ENSG00000198727.2	CYTB	MT-CYB	-1.2708	2.55e-22
565	ENSG00000150347.10	ARID5B	ARID5B	-1.2698	4.38e-20
191	ENSG00000108064.6	TFAM	TFAM	-1.26258	4.23e-73
1288	ENSG00000255633.3	MTRNR2L9	MTRNR2L9	-1.25834	3.51e-17
107	ENSG00000090659.13	CD209	CD209	-1.25632	7.75e-09
286	ENSG00000120129.5	DUSP1	DUSP1	-1.25603	1.39e-20
620	ENSG00000157483.4	MYO1E	MYO1E	-1.24574	1.7e-29
388	ENSG00000132669.8	RIN2	RIN2	-1.24538	6.45e-08
1034	ENSG00000198899.2	ATP6	MT-ATP6	-1.24269	9.16e-15
1245	ENSG00000247774.2	PCED1B-AS1	PCED1B-AS1	-1.23907	1.21e-13
425	ENSG00000135318.7	NT5E	NT5E	-1.2328	8.45e-16
757	ENSG00000168209.4	DDIT4	DDIT4	-1.22768	4.3e-64
818	ENSG00000173193.9	PARP14	PARP14	-1.22696	5.5e-85
317	ENSG00000124104.14	SNX21	SNX21	-1.22646	3.11e-10
212	ENSG00000110324.5	IL10RA	IL10RA	-1.22328	1.2e-19
31	ENSG00000026025.9	VIM	VIM	-1.22146	8.67e-73
728	ENSG00000165168.6	CYBB	CYBB	-1.21977	1.3e-23
81	ENSG00000078098.9	FAP	FAP	-1.21775	1.38e-08
203	ENSG00000109654.10	TRIM2	TRIM2	-1.21231	2.12e-12
138	ENSG00000101347.7	SAMHD1	SAMHD1	-1.21082	1.2e-125
656	ENSG00000161929.10	SCIMP	SCIMP	-1.20791	2.84e-07
446	ENSG00000136826.10	KLF4	KLF4	-1.20563	3.26e-27
748	ENSG00000167601.7	AXL	AXL	-1.2036	1.8e-12
981	ENSG00000196092.8	PAX5	PAX5	-1.20053	4.43e-18
1279	ENSG00000254415.3	SIGLEC14	SIGLEC14	-1.20039	3.7e-07
1289	ENSG00000255823.1	MTRNR2L2	MTRNR2L8	-1.19455	1.37e-11
1215	ENSG00000237973.1	LOC101927337	hsa-mir-6723	-1.19042	4.65e-17
472	ENSG00000138835.18	RGS3	RGS3	-1.18241	1.09e-14
1062	ENSG00000205413.3	SAMD9	SAMD9	-1.17957	1.2e-59
759	ENSG00000168329.9	CX3CR1	CX3CR1	-1.17718	1.88e-31
941	ENSG00000185862.5	EVI2B	EVI2B	-1.17158	1.02e-41
1290	ENSG00000255833.1	TIFAB	TIFAB	-1.16957	2.87e-28
386	ENSG00000132530.12	XAF1	XAF1	-1.15876	5.83e-85
1144	ENSG00000228253.1	ATP8	MT-ATP8	-1.15387	1.62e-08
1035	ENSG00000198938.2	COX3	MT-CO3	-1.14857	4.16e-22
1170	ENSG00000232810.3	TNF	TNF	-1.14788	3.75e-23
10	ENSG00000005471.11	ABCB4	ABCB4	-1.1454	1.03e-06
336	ENSG00000125740.9	FOSB	FOSB	-1.13763	2.57e-15
148	ENSG00000102984.10	ZNF821	ZNF821	-1.12795	6.19e-18
1081	ENSG00000210195.2	NA	MT-TT	-1.12596	1.14e-32
1270	ENSG00000253193.4	NA	FCGR1C	-1.1249	9.17e-66
333	ENSG00000125538.7	IL1B	IL1B	-1.12487	3.64e-08
1326	ENSG00000262172.1	NA	CTD-2529O21.1	-1.12446	2.89e-06
345	ENSG00000126860.7	EVI2A	EVI2A	-1.12201	1.44e-35
904	ENSG00000183023.14	SLC8A1	SLC8A1	-1.11515	4.65e-29
22	ENSG00000011600.7	TYROBP	TYROBP	-1.11035	1.94e-24
863	ENSG00000179300.3	ZCCHC5	ZCCHC5	-1.11011	4.22e-10
923	ENSG00000184557.3	SOCS3	SOCS3	-1.10936	7.97e-14
8	ENSG00000005059.11	CCDC109B	CCDC109B	-1.10765	2.91e-13
1080	ENSG00000210154.1	NA	MT-TD	-1.10261	2.15e-07
1029	ENSG00000198804.2	COX1	MT-CO1	-1.10075	3.24e-23
1012	ENSG00000198019.8	FCGR1B	FCGR1B	-1.09842	6.32e-79
106	ENSG00000090382.2	LYZ	LYZ	-1.08958	6.39e-56
130	ENSG00000100599.11	RIN3	RIN3	-1.08842	3.64e-09
339	ENSG00000125869.5	LAMP5	LAMP5	-1.0877	2.37e-06
993	ENSG00000196878.8	LAMB3	LAMB3	-1.07907	1.43e-06
544	ENSG00000146094.9	DOK3	DOK3	-1.07572	1.31e-12
921	ENSG00000184384.9	MAML2	MAML2	-1.07536	5.87e-17
323	ENSG00000124615.13	MOCS1	MOCS1	-1.07279	9.13e-06
788	ENSG00000170873.14	MTSS1	MTSS1	-1.07113	2.46e-17
433	ENSG00000135899.12	SP110	SP110	-1.07017	9.45e-60
826	ENSG00000174125.3	TLR1	TLR1	-1.06957	8.62e-10
694	ENSG00000163823.3	CCR1	CCR1	-1.06716	1.69e-35
780	ENSG00000169896.12	ITGAM	ITGAM	-1.06682	4.39e-19
1325	ENSG00000262003.1	LOC101927727	RP11-676J12.7	-1.06613	6.33e-15
1115	ENSG00000223551.1	NA	TMSB4XP4	-1.06446	7.66e-06
526	ENSG00000143507.13	DUSP10	DUSP10	-1.06375	3.39e-27
117	ENSG00000095370.15	SH2D3C	SH2D3C	-1.06318	1.59e-09
550	ENSG00000146859.6	TMEM140	TMEM140	-1.06285	8.6e-06
32	ENSG00000028277.16	POU2F2	POU2F2	-1.05838	7.49e-30
429	ENSG00000135549.10	PKIB	PKIB	-1.05391	3.59e-24
700	ENSG00000164023.10	SGMS2	SGMS2	-1.05275	9.42e-09
1025	ENSG00000198744.5	LOC101929612	RP5-857K21.11	-1.05241	1.93e-07
832	ENSG00000175658.3	DRD5P2	DRD5P2	-1.05187	1.42e-05
723	ENSG00000164935.2	DCSTAMP	DCSTAMP	-1.0497	1.46e-05
303	ENSG00000122025.10	FLT3	FLT3	-1.04847	1.59e-49
28	ENSG00000023902.9	PLEKHO1	PLEKHO1	-1.04546	8.97e-11
816	ENSG00000172936.8	MYD88	MYD88	-1.04542	4.4e-39
1276	ENSG00000254006.1	NA	RP11-1D12.2	-1.04214	3.28e-08
129	ENSG00000100385.9	IL2RB	IL2RB	-1.03868	3.75e-16
670	ENSG00000162654.8	GBP4	GBP4	-1.02645	4.08e-26
1173	ENSG00000233038.1	LOC100506585	AC011899.9	-1.02592	1.44e-09
920	ENSG00000184371.9	CSF1	CSF1	-1.02413	1.05e-08
823	ENSG00000173821.15	RNF213	RNF213	-1.02252	1.27e-63
1258	ENSG00000249639.1	NA	CTB-138E5.1	-1.02244	1.17e-06
250	ENSG00000115267.5	IFIH1	IFIH1	-1.02242	4.17e-55
1350	ENSG00000268758.1	ADGRE4P	EMR4P	-1.02023	2.54e-11
312	ENSG00000123384.9	LRP1	LRP1	-1.01626	1.37e-18
466	ENSG00000138642.10	HERC6	HERC6	-1.01466	9.86e-27
325	ENSG00000124762.9	CDKN1A	CDKN1A	-1.01168	1.21e-22
1091	ENSG00000213928.4	IRF9	IRF9	-1.01151	1.84e-11
217	ENSG00000111252.6	SH2B3	SH2B3	-1.01036	7.96e-78
712	ENSG00000164342.8	TLR3	TLR3	-1.00841	1.94e-08
65	ENSG00000068079.3	IFI35	IFI35	-1.00166	8.48e-25
18	ENSG00000009790.10	TRAF3IP3	TRAF3IP3	-1.00083	5.5e-27
300	ENSG00000121858.6	TNFSF10	TNFSF10	-1.00042	1.53e-25
489	ENSG00000140044.8	JDP2	JDP2	-0.998376	1.18e-20
1061	ENSG00000205021.9	NA	CCL3L1	-0.996336	2.54e-05
307	ENSG00000122420.5	PTGFR	PTGFR	-0.995406	4.52e-05
978	ENSG00000189060.4	H1F0	H1F0	-0.99486	3.28e-35
522	ENSG00000143226.9	FCGR2A	FCGR2A	-0.99484	6.81e-38
1051	ENSG00000204131.6	NHSL2	NHSL2	-0.993307	4.56e-05
234	ENSG00000112715.16	VEGFA	VEGFA	-0.991573	5.72e-15
828	ENSG00000174136.7	RGMB	RGMB	-0.99098	4.9e-05
633	ENSG00000159388.5	BTG2	BTG2	-0.987561	2.68e-16
277	ENSG00000118515.7	SGK1	SGK1	-0.985889	2.1e-16
1077	ENSG00000210117.1	NA	MT-TW	-0.980827	1.85e-07
866	ENSG00000179388.8	EGR3	EGR3	-0.980604	1.78e-09
391	ENSG00000132965.5	ALOX5AP	ALOX5AP	-0.97542	2.06e-26
802	ENSG00000171992.8	SYNPO	SYNPO	-0.975189	1.05e-07
630	ENSG00000158869.6	FCER1G	FCER1G	-0.968139	1.09e-36
858	ENSG00000178726.6	THBD	THBD	-0.967854	5.92e-33
1131	ENSG00000226380.3	LINC-PINT	MIR29A	-0.965964	3.49e-27
1287	ENSG00000255491.1	NA	RP11-1082L8.4	-0.962173	1.11e-14
603	ENSG00000155465.14	SLC7A7	SLC7A7	-0.961819	4.29e-16
305	ENSG00000122188.8	LAX1	LAX1	-0.960111	8.51e-05
734	ENSG00000165801.5	ARHGEF40	ARHGEF40	-0.956107	2.13e-19
793	ENSG00000171509.11	RXFP1	RXFP1	-0.951707	8.11e-31
794	ENSG00000171522.5	PTGER4	PTGER4	-0.950749	5.08e-40
892	ENSG00000182308.5	DCAF4L1	DCAF4L1	-0.949083	2.18e-07
756	ENSG00000168062.5	BATF2	BATF2	-0.947498	8.98e-05
1303	ENSG00000259529.1	IRF9	RP11-468E2.4	-0.945416	1.15e-06
73	ENSG00000073756.7	PTGS2	PTGS2	-0.945155	8.19e-09
651	ENSG00000161642.13	ZNF385A	ZNF385A	-0.939833	2.05e-21
821	ENSG00000173334.3	TRIB1	TRIB1	-0.939695	1.31e-28
523	ENSG00000143369.10	ECM1	ECM1	-0.939397	7.5e-33
1291	ENSG00000256515.3	NA	CCL3L3	-0.932427	1.38e-08
112	ENSG00000092067.5	CEBPE	CEBPE	-0.930201	1.62e-06
726	ENSG00000165029.11	ABCA1	ABCA1	-0.930155	1.41e-62
1321	ENSG00000261770.1	NA	CTC-459F4.1	-0.923356	5.89e-10
790	ENSG00000171101.9	SIGLEC17P	SIGLEC17P	-0.923326	0.000162872
134	ENSG00000100918.8	REC8	REC8	-0.922836	7.21e-10
189	ENSG00000107738.15	C10orf54	C10orf54	-0.921729	3e-15
26	ENSG00000014914.15	MTMR11	MTMR11	-0.921165	4.01e-08
1021	ENSG00000198695.2	ND6	MT-ND6	-0.921158	9.99e-06
1370	ENSG00000271605.1	MILR1	MILR1	-0.91935	1.96e-13
770	ENSG00000169245.4	CXCL10	CXCL10	-0.918914	4.65e-06
540	ENSG00000145349.12	CAMK2D	CAMK2D	-0.914936	2.41e-40
285	ENSG00000119938.8	PPP1R3C	PPP1R3C	-0.914645	6.56e-09
583	ENSG00000152822.9	GRM1	GRM1	-0.913341	0.00013745
710	ENSG00000164309.10	CMYA5	CMYA5	-0.911249	3.31e-54
496	ENSG00000140749.7	IGSF6	IGSF6	-0.910622	0.000148013
488	ENSG00000140030.4	GPR65	GPR65	-0.908801	2.53e-06
654	ENSG00000161905.8	ALOX15	ALOX15	-0.907868	0.000170345
443	ENSG00000136630.11	HLX	HLX	-0.905905	5.78e-17
88	ENSG00000081923.6	ATP8B1	ATP8B1	-0.905287	4.42e-08
454	ENSG00000137642.8	SORL1	SORL1	-0.904388	3.34e-21
774	ENSG00000169439.7	SDC2	SDC2	-0.904328	1.13e-30
913	ENSG00000183831.6	ANKRD45	ANKRD45	-0.903205	5.05e-05
971	ENSG00000188313.8	PLSCR1	PLSCR1	-0.902535	1.13e-45
991	ENSG00000196533.6	NA	C1orf186	-0.897873	1.98e-14
628	ENSG00000158473.6	CD1D	CD1D	-0.897078	6.79e-11
264	ENSG00000117009.7	KMO	KMO	-0.894119	5.05e-06
235	ENSG00000112799.4	LY86	LY86	-0.893057	4.04e-14
262	ENSG00000116774.7	OLFML3	OLFML3	-0.892691	1.58e-06
642	ENSG00000160326.9	SLC2A6	SLC2A6	-0.892343	2.2e-15
77	ENSG00000076641.4	PAG1	PAG1	-0.892259	2.48e-35
1204	ENSG00000236345.1	NA	RP11-59D5__B.2	-0.890941	0.000143879
1092	ENSG00000213949.4	ITGA1	ITGA1	-0.88829	7.1e-08
1366	ENSG00000271204.1	NA	RP11-138A9.1	-0.888021	2.56e-11
302	ENSG00000121966.6	CXCR4	CXCR4	-0.887728	3.81e-18
570	ENSG00000151062.10	CACNA2D4	CAC-2D4	-0.887557	8.02e-13
374	ENSG00000131042.9	LILRB2	LILRB2	-0.885191	0.000245203
955	ENSG00000186818.8	LILRB4	LILRB4	-0.88323	2.21e-42
407	ENSG00000134294.9	SLC38A2	SLC38A2	-0.882613	9.44e-50
724	ENSG00000164938.9	TP53INP1	TP53INP1	-0.882212	0.00019955
251	ENSG00000115415.14	STAT1	STAT1	-0.881591	3.71e-54
538	ENSG00000144802.7	NFKBIZ	NFKBIZ	-0.880607	1.63e-20
1127	ENSG00000225964.1	NA	AC017076.5	-0.878228	0.000310031
16	ENSG00000007372.16	PAX6	PAX6	-0.876873	0.000233648
231	ENSG00000112297.10	AIM1	AIM1	-0.872234	9.74e-30
742	ENSG00000166750.5	SLFN5	SLFN5	-0.871786	1.03e-13
244	ENSG00000113916.13	BCL6	BCL6	-0.871041	7.57e-09
935	ENSG00000185567.6	AHNAK2	AH-K2	-0.869144	1.16e-05
352	ENSG00000128016.4	ZFP36	ZFP36	-0.864424	1.41e-23
725	ENSG00000164949.3	GEM	GEM	-0.863171	0.000282183
954	ENSG00000186815.8	TPCN1	TPCN1	-0.862863	3.11e-42
929	ENSG00000185015.3	CA13	CA13	-0.859712	2.86e-10
34	ENSG00000031081.6	ARHGAP31	ARHGAP31	-0.859452	1.2e-09
1	ENSG00000000938.8	FGR	FGR	-0.859014	0.000472699
1228	ENSG00000242020.2	NA	RN7SL68P	-0.85812	0.000303019
275	ENSG00000118432.11	CNR1	CNR1	-0.857986	3.07e-25
1079	ENSG00000210151.2	NA	MT-TS1	-0.856806	6.79e-05
135	ENSG00000101160.9	CTSZ	CTSZ	-0.854761	1.53e-36
242	ENSG00000113739.6	STC2	STC2	-0.852992	1.44e-05
984	ENSG00000196154.7	S100A4	S100A4	-0.852097	3.27e-28
232	ENSG00000112343.8	TRIM38	TRIM38	-0.852057	2.8e-33
147	ENSG00000102962.4	CCL22	CCL22	-0.85146	9.76e-05
646	ENSG00000160883.6	HK3	HK3	-0.849411	9.5e-05
1006	ENSG00000197646.6	PDCD1LG2	PDCD1LG2	-0.847212	0.000672053
1230	ENSG00000242732.3	RGAG4	RGAG4	-0.841862	0.000295745
213	ENSG00000110446.5	SLC15A3	SLC15A3	-0.841749	6.32e-12
170	ENSG00000105559.7	PLEKHA4	PLEKHA4	-0.841383	3.97e-07
1293	ENSG00000257242.2	C12orf79	C12orf79	-0.83954	0.000167779
649	ENSG00000161133.12	USP41	USP41	-0.838866	3.42e-05
542	ENSG00000145703.11	IQGAP2	IQGAP2	-0.837711	1.44e-27
448	ENSG00000136928.4	GABBR2	GABBR2	-0.834887	2.02e-07
548	ENSG00000146733.9	PSPH	PSPH	-0.83476	3.51e-18
808	ENSG00000172260.9	NEGR1	NEGR1	-0.83327	0.00068911
1302	ENSG00000258929.2	LOC100506499	RP11-58E21.3	-0.832114	0.000801021
1232	ENSG00000243660.5	NA	ZNF487	-0.830045	0.000566112
960	ENSG00000187475.4	HIST1H1T	HIST1H1T	-0.827774	0.000129809
534	ENSG00000144476.5	ACKR3	ACKR3	-0.827019	0.000918448
476	ENSG00000139269.2	INHBE	INHBE	-0.826873	8.19e-08
304	ENSG00000122122.9	SASH3	SASH3	-0.826363	1.97e-13
772	ENSG00000169291.5	SHE	SHE	-0.825582	0.000696819
1286	ENSG00000255468.2	NA	RP11-867G23.8	-0.823642	0.000334207
867	ENSG00000179583.13	CIITA	CIITA	-0.821843	0.000533172
225	ENSG00000111961.12	SASH1	SASH1	-0.819904	5.54e-28
1015	ENSG00000198339.3	NA	HIST1H4I	-0.819407	6.58e-14
1222	ENSG00000240184.2	PCDHGC3	PCDHGC3	-0.818407	2.14e-30
453	ENSG00000137628.12	DDX60	DDX60	-0.816649	1.11e-40
418	ENSG00000135094.6	SDS	SDS	-0.815824	0.00101901
801	ENSG00000171860.4	C3AR1	C3AR1	-0.815684	2.52e-10
1009	ENSG00000197837.3	HIST4H4	HIST4H4	-0.814399	1.2e-29
533	ENSG00000144406.14	UNC80	UNC80	-0.814085	0.000140575
746	ENSG00000167419.6	LPO	LPO	-0.813192	2.06e-07
1357	ENSG00000269926.1	NA	RP11-442H21.2	-0.812353	0.000626244
456	ENSG00000137869.9	CYP19A1	CYP19A1	-0.811664	4.42e-05
1036	ENSG00000198959.7	TGM2	TGM2	-0.809783	0.000842918
1182	ENSG00000234127.4	TRIM26	TRIM26	-0.808308	7.34e-13
1208	ENSG00000237021.2	NA	RP3-486I3.7	-0.807647	0.00116161
197	ENSG00000108679.8	LGALS3BP	LGALS3BP	-0.80611	3.12e-12
316	ENSG00000123700.4	KCNJ2	KCNJ2	-0.805799	8.52e-06
1067	ENSG00000206190.7	ATP10A	ATP10A	-0.805541	2.61e-14
903	ENSG00000183019.3	MCEMP1	C19orf59	-0.804936	3.98e-17
977	ENSG00000189057.6	FAM111B	FAM111B	-0.804216	1.04e-07
1316	ENSG00000261123.1	NA	RP11-304L19.3	-0.80361	0.00138047
383	ENSG00000132164.5	SLC6A11	SLC6A11	-0.802207	0.000126992
320	ENSG00000124216.3	SNAI1	S-I1	-0.802119	6.87e-05
1046	ENSG00000201558.1	RNVU1-6	RNVU1-6	-0.801949	1.3e-06
160	ENSG00000104870.8	FCGRT	FCGRT	-0.801342	8.35e-12
799	ENSG00000171777.11	RASGRP4	RASGRP4	-0.799059	2.68e-07
15	ENSG00000007237.14	GAS7	GAS7	-0.797223	1.05e-20
492	ENSG00000140450.7	ARRDC4	ARRDC4	-0.79668	5.12e-15
306	ENSG00000122223.8	CD244	CD244	-0.795404	9.17e-12
349	ENSG00000127528.5	KLF2	KLF2	-0.794347	9.21e-07
1318	ENSG00000261504.1	LOC284648	RP11-317P15.4	-0.794208	0.00153522
35	ENSG00000035720.3	STAP1	STAP1	-0.791441	0.000316844
310	ENSG00000122986.9	HVCN1	HVCN1	-0.790615	1.35e-13
567	ENSG00000150593.11	PDCD4	PDCD4	-0.790466	4.33e-34
758	ENSG00000168306.8	ACOX2	ACOX2	-0.789282	0.00162411
1240	ENSG00000246350.1	NA	RP5-1186N24.3	-0.788887	1.69e-05
258	ENSG00000116016.9	EPAS1	EPAS1	-0.788767	3.35e-05
1311	ENSG00000260879.1	NA	RP11-483I13.5	-0.788176	0.001539
1199	ENSG00000235888.1	NA	AF064858.8	-0.784459	0.00183806
1112	ENSG00000222724.1	NA	RNU2-63P	-0.783334	3.09e-11
353	ENSG00000128165.7	ADM2	ADM2	-0.780873	3.06e-12
74	ENSG00000074706.9	IPCEF1	IPCEF1	-0.779056	2.86e-39
786	ENSG00000170581.9	STAT2	STAT2	-0.778976	3.08e-27
116	ENSG00000093072.11	CECR1	CECR1	-0.778877	4.99e-14
1368	ENSG00000271553.1	NA	RP11-274B21.10	-0.776714	0.00205656
61	ENSG00000067082.10	KLF6	KLF6	-0.776662	1.17e-22
426	ENSG00000135407.6	AVIL	AVIL	-0.776254	0.00103378
536	ENSG00000144619.10	CNTN4	CNTN4	-0.775145	5.01e-05
133	ENSG00000100906.6	NFKBIA	NFKBIA	-0.774298	3.08e-23
289	ENSG00000120594.12	PLXDC2	PLXDC2	-0.772043	1.15e-12
25	ENSG00000014257.11	ACPP	ACPP	-0.77185	4.48e-14
261	ENSG00000116761.7	CTH	CTH	-0.768826	1.58e-05
494	ENSG00000140678.12	ITGAX	ITGAX	-0.765352	3.42e-09
667	ENSG00000162614.14	NEXN	NEXN	-0.76473	2.8e-05
487	ENSG00000140022.5	STON2	STON2	-0.763438	0.000781736
482	ENSG00000139567.8	ACVRL1	ACVRL1	-0.762628	1.54e-18
478	ENSG00000139289.9	PHLDA1	PHLDA1	-0.761197	7.48e-06
1273	ENSG00000253669.3	NA	KB-1732A1.1	-0.760666	0.00144994
283	ENSG00000119922.7	IFIT2	IFIT2	-0.758394	5.36e-18
1018	ENSG00000198417.5	MT1F	MT1F	-0.75593	3.94e-17
432	ENSG00000135744.7	AGT	AGT	-0.755613	9.79e-23
739	ENSG00000166394.10	CYB5R2	CYB5R2	-0.754012	0.00252754
70	ENSG00000073282.8	TP63	TP63	-0.75373	5.05e-05
525	ENSG00000143466.9	NA	IKBKE	-0.752196	1.15e-23
834	ENSG00000176046.7	NUPR1	NUPR1	-0.751583	0.000362206
1259	ENSG00000249738.2	LOC285626	AC008697.1	-0.749854	0.00274833
427	ENSG00000135424.11	ITGA7	ITGA7	-0.748071	2.69e-15
48	ENSG00000059378.8	PARP12	PARP12	-0.747065	1.74e-15
518	ENSG00000143013.8	LMO4	LMO4	-0.743889	8.88e-28
1149	ENSG00000228451.3	NA	SDAD1P1	-0.742568	0.00324372
177	ENSG00000106069.16	CHN2	CHN2	-0.74241	1.18e-05
295	ENSG00000120889.8	TNFRSF10B	TNFRSF10B	-0.739764	3.59e-24
715	ENSG00000164509.9	IL31RA	IL31RA	-0.73965	4.15e-09
964	ENSG00000187860.6	CCDC157	CCDC157	-0.737845	0.00270447
298	ENSG00000121797.9	CCRL2	CCRL2	-0.737496	0.00373289
397	ENSG00000133639.3	BTG1	BTG1	-0.736458	7.96e-30
918	ENSG00000184232.4	OAF	OAF	-0.734576	3.85e-14
1363	ENSG00000270589.1	NA	RP11-348N5.7	-0.733322	0.00375466
930	ENSG00000185112.4	FAM43A	FAM43A	-0.732408	3.14e-07
198	ENSG00000108771.8	DHX58	DHX58	-0.732293	5.84e-11
321	ENSG00000124357.8	NAGK	#NAME?	-0.73078	1.39e-15
109	ENSG00000091106.14	NLRC4	NLRC4	-0.729551	1.49e-06
455	ENSG00000137726.11	FXYD6	FXYD6	-0.728533	0.00368821
171	ENSG00000105609.12	LILRB5	LILRB5	-0.727195	0.000156061
176	ENSG00000106003.8	LFNG	LFNG	-0.726149	0.00171495
1162	ENSG00000231721.2	LINC-PINT	LINC-PINT	-0.724827	3.49e-10
463	ENSG00000138185.12	ENTPD1	ENTPD1	-0.724366	0.00103397
845	ENSG00000177706.8	FAM20C	FAM20C	-0.724068	6.83e-07
1085	ENSG00000212456.1	NA	RNVU1-13	-0.723609	4.69e-27
1388	ENSG00000273221.1	NA	RP5-1180E21.5	-0.723428	0.00394232
375	ENSG00000131067.12	GGT7	GGT7	-0.722651	0.000330068
1371	ENSG00000271646.1	NA	RP11-326I11.3	-0.721994	0.00114048
274	ENSG00000118308.10	LRMP	LRMP	-0.721678	1.62e-26
1089	ENSG00000213071.6	LPAL2	LPAL2	-0.721203	0.00472494
101	ENSG00000088826.13	SMOX	SMOX	-0.720676	0.000277508
588	ENSG00000153234.9	NR4A2	NR4A2	-0.719264	0.000320005
1064	ENSG00000205542.6	TMSB4X	TMSB4X	-0.719202	1.77e-22
1242	ENSG00000247271.2	ZBED5-AS1	ZBED5-AS1	-0.719199	9.08e-05
299	ENSG00000121807.5	CCR2	CCR2	-0.719163	1.94e-20
1264	ENSG00000251002.3	NA	AE000661.37	-0.718605	0.00400873
1111	ENSG00000221963.5	APOL6	APOL6	-0.717593	6.53e-32
1201	ENSG00000235978.2	NA	AC018816.3	-0.717311	0.00503867
328	ENSG00000125089.12	SH3TC1	SH3TC1	-0.716948	0.00175185
164	ENSG00000104972.10	LILRB1	LILRB1	-0.715368	3.28e-06
411	ENSG00000134531.5	EMP1	EMP1	-0.713891	0.00517481
45	ENSG00000055332.12	EIF2AK2	EIF2AK2	-0.712313	2.56e-28
572	ENSG00000151474.15	FRMD4A	FRMD4A	-0.708124	0.00569439
687	ENSG00000163661.3	PTX3	PTX3	-0.707512	0.00302215
95	ENSG00000087074.7	PPP1R15A	PPP1R15A	-0.706987	4.73e-12
1295	ENSG00000258068.1	NA	RP11-328C8.5	-0.705781	0.00581172
415	ENSG00000134955.7	SLC37A2	SLC37A2	-0.705474	0.00361338
1096	ENSG00000214900.4	NA	C14orf182	-0.705025	0.00577864
749	ENSG00000167613.11	LAIR1	LAIR1	-0.704422	3.31e-54
714	ENSG00000164440.10	TXLNB	TXLNB	-0.703541	0.00163358
1191	ENSG00000235162.4	C12orf75	C12orf75	-0.703526	0.00162949
1387	ENSG00000273173.1	NA	SNURF	-0.702553	0.00469745
688	ENSG00000163666.4	HESX1	HESX1	-0.701862	0.0004051
963	ENSG00000187653.10	NA	TMSB4XP8	-0.700516	2.54e-21
869	ENSG00000179630.6	LACC1	LACC1	-0.700091	1.3e-07
1071	ENSG00000206901.1	NA	SNORA72	-0.699215	0.00642722
467	ENSG00000138646.4	HERC5	HERC5	-0.69892	1.09e-18
1195	ENSG00000235513.1	NA	RP4-756G23.5	-0.698451	0.00157243
708	ENSG00000164284.10	GRPEL2	GRPEL2	-0.698231	1.64e-43
885	ENSG00000181852.13	RNF41	RNF41	-0.69785	1.09e-25
912	ENSG00000183696.9	UPP1	UPP1	-0.697783	0.00234885
1269	ENSG00000253190.2	NA	AC084082.3	-0.697166	1.3e-07
241	ENSG00000113555.4	PCDH12	PCDH12	-0.696194	0.000143658
154	ENSG00000103522.11	IL21R	IL21R	-0.69592	0.000847746
763	ENSG00000168685.10	IL7R	IL7R	-0.695015	1.11e-05
777	ENSG00000169548.3	ZNF280A	ZNF280A	-0.694385	0.000138468
529	ENSG00000143878.8	RHOB	RHOB	-0.694342	1.71e-08
236	ENSG00000112851.10	ERBB2IP	ERBB2IP	-0.694329	2.36e-38
660	ENSG00000162461.7	SLC25A34	SLC25A34	-0.693052	0.00566612
1123	ENSG00000225422.3	NA	RBMS1P1	-0.691478	0.00152884
634	ENSG00000159556.5	ISL2	ISL2	-0.690763	3.11e-09
566	ENSG00000150540.9	HNMT	HNMT	-0.690411	5.67e-24
165	ENSG00000104974.6	LILRA1	LILRA1	-0.68997	7.37e-05
1038	ENSG00000199990.1	VTRNA1-1	VTR-1-1	-0.689223	0.00166128
1151	ENSG00000229023.1	NA	AC067945.3	-0.68881	0.00681832
431	ENSG00000135736.5	CCDC102A	CCDC102A	-0.687193	0.00646634
814	ENSG00000172794.15	RAB37	RAB37	-0.687175	0.00261119
1342	ENSG00000267272.1	LINC01140	LINC01140	-0.685191	0.001539
1307	ENSG00000260274.1	NA	RP11-817O13.8	-0.684579	0.00377108
1315	ENSG00000261026.1	NA	CTD-3247F14.2	-0.683742	0.00788377
479	ENSG00000139318.7	DUSP6	DUSP6	-0.682633	2.41e-27
1047	ENSG00000202064.1	NA	RNVU1-11	-0.681149	0.00307051
953	ENSG00000186810.7	CXCR3	CXCR3	-0.680282	0.00579836
1266	ENSG00000251192.3	ZNF674	ZNF674	-0.679262	9.59e-08
1224	ENSG00000240767.2	NA	RN7SL288P	-0.679073	0.00412076
1192	ENSG00000235217.5	TSPY26P	TSPY26P	-0.678081	0.00637674
296	ENSG00000121060.10	TRIM25	TRIM25	-0.677766	4.15e-35
543	ENSG00000145777.10	TSLP	TSLP	-0.677741	0.000403958
202	ENSG00000109576.9	AADAT	AADAT	-0.677342	0.000866658
1044	ENSG00000201098.1	RNY1	RNY1	-0.677118	0.000458149
549	ENSG00000146857.3	STRA8	STRA8	-0.675757	0.00645098
796	ENSG00000171611.5	PTCRA	PTCRA	-0.675325	0.00889411
3	ENSG00000002549.8	LAP3	LAP3	-0.674979	8.37e-33
1175	ENSG00000233085.1	NA	XXyac-YX65C7_A.3	-0.674295	0.00894464
229	ENSG00000112149.5	CD83	CD83	-0.67429	3.35e-10
263	ENSG00000116852.10	KIF21B	KIF21B	-0.673535	1.49e-06
276	ENSG00000118503.10	TNFAIP3	TNFAIP3	-0.673025	1.32e-23
524	ENSG00000143382.9	ADAMTSL4	ADAMTSL4	-0.672233	0.000104251
123	ENSG00000100055.16	CYTH4	CYTH4	-0.672004	2.12e-20
363	ENSG00000129474.11	AJUBA	AJUBA	-0.671191	3e-05
115	ENSG00000092964.12	DPYSL2	DPYSL2	-0.671112	4.23e-22
1260	ENSG00000249881.1	NA	CTB-57H20.1	-0.670921	0.00715441
1142	ENSG00000228166.1	NA	MTND1P11	-0.670801	0.00919133
561	ENSG00000149294.12	NCAM1	NCAM1	-0.670114	1.07e-05
84	ENSG00000080573.6	COL5A3	COL5A3	-0.668267	0.00851785
490	ENSG00000140105.13	WARS	WARS	-0.666955	2.03e-20
1152	ENSG00000229131.1	NA	AC016710.1	-0.66695	0.000173369
85	ENSG00000080986.8	NDC80	NDC80	-0.666753	7.34e-22
1330	ENSG00000264229.1	RNU4ATAC	RNU4ATAC	-0.665594	2.12e-07
30	ENSG00000025708.8	TYMP	TYMP	-0.664121	2.52e-08
297	ENSG00000121064.8	SCPEP1	SCPEP1	-0.664028	8.84e-20
695	ENSG00000163840.5	DTX3L	DTX3L	-0.66402	2.14e-31
851	ENSG00000178199.9	ZC3H12D	ZC3H12D	-0.663673	1.58e-12
1354	ENSG00000269175.1	NA	AC093157.1	-0.663226	0.00775042
1072	ENSG00000206968.1	NA	RNVU1-16	-0.66284	0.000404472
37	ENSG00000043591.4	ADRB1	ADRB1	-0.662138	1.98e-14
747	ENSG00000167550.6	RHEBL1	RHEBL1	-0.66199	0.00110382
1220	ENSG00000239039.1	SNORD13	SNORD13	-0.661678	9.23e-10
745	ENSG00000167236.2	NA	CCL23	-0.66102	0.00131137
1255	ENSG00000249492.1	NA	RP11-159F24.3	-0.660544	0.00781139
709	ENSG00000164294.9	GPX8	GPX8	-0.660206	2.04e-16
377	ENSG00000131401.7	NAPSB	#NAME?	-0.659951	6.92e-06
662	ENSG00000162520.10	SYNC	SYNC	-0.65964	0.0108067
919	ENSG00000184303.4	NA	DRD5P1	-0.658164	0.00555942
111	ENSG00000091592.11	NLRP1	NLRP1	-0.655837	0.0100172
897	ENSG00000182580.2	EPHB3	EPHB3	-0.653871	0.00431063
1183	ENSG00000234290.2	NA	AC116366.6	-0.653794	0.00849171
857	ENSG00000178685.9	PARP10	PARP10	-0.653691	1.38e-11
422	ENSG00000135185.7	TMEM243	TMEM243	-0.651895	0.000497197
1254	ENSG00000248905.4	FMN1	FMN1	-0.651837	0.00562477
618	ENSG00000157388.9	CACNA1D	CAC-1D	-0.65179	0.0117092
621	ENSG00000157514.12	TSC22D3	TSC22D3	-0.650323	2.34e-15
122	ENSG00000100024.10	UPB1	UPB1	-0.650034	0.0112478
200	ENSG00000109099.9	PMP22	PMP22	-0.649524	0.000417728
987	ENSG00000196226.2	NA	HIST1H2BB	-0.648568	2.18e-31
208	ENSG00000110031.8	LPXN	LPXN	-0.648082	9.76e-11
926	ENSG00000184838.10	PRR16	PRR16	-0.647463	0.0124536
1135	ENSG00000226674.4	TEX41	TEX41	-0.647338	7.86e-05
1003	ENSG00000197459.2	NA	HIST1H2BH	-0.646328	1.43e-32
311	ENSG00000123358.15	NR4A1	NR4A1	-0.645301	7.51e-05
997	ENSG00000197122.7	SRC	SRC	-0.642626	1.54e-06
126	ENSG00000100234.11	TIMP3	TIMP3	-0.642426	3.7e-09
436	ENSG00000136161.8	RCBTB2	RCBTB2	-0.642351	8.3e-11
260	ENSG00000116678.14	LEPR	LEPR	-0.642179	5.19e-09
720	ENSG00000164691.12	TAGAP	TAGAP	-0.641872	7.39e-19
827	ENSG00000174130.8	TLR6	TLR6	-0.641558	1.26e-09
847	ENSG00000177989.9	ODF3B	ODF3B	-0.641341	0.000762482
172	ENSG00000105612.4	DNASE2	D-SE2	-0.641333	2.82e-10
226	ENSG00000111981.4	ULBP1	ULBP1	-0.640892	1.28e-05
1301	ENSG00000258900.1	NA	HNRNPCP1	-0.640803	0.00571476
447	ENSG00000136868.9	SLC31A1	SLC31A1	-0.640595	5.1e-13
900	ENSG00000182718.12	ANXA2	ANXA2	-0.640583	6.92e-18
877	ENSG00000180611.6	MB21D2	MB21D2	-0.638413	0.0142398
301	ENSG00000121933.13	ADORA3	ADORA3	-0.638385	0.0110033
965	ENSG00000187950.4	OVCH1	OVCH1	-0.638356	0.0129421
689	ENSG00000163694.10	RBM47	RBM47	-0.63786	1.19e-15
98	ENSG00000087510.5	TFAP2C	TFAP2C	-0.636536	0.000433236
385	ENSG00000132334.12	PTPRE	PTPRE	-0.635657	8.29e-21
853	ENSG00000178401.10	DNAJC22	D-JC22	-0.634461	0.000165645
1268	ENSG00000252498.1	NA	RNU6-1016P	-0.63344	0.00803525
1016	ENSG00000198366.5	NA	HIST1H3A	-0.633334	6e-27
571	ENSG00000151117.4	TMEM86A	TMEM86A	-0.633199	0.0141676
256	ENSG00000115956.9	PLEK	PLEK	-0.632794	1.32e-31
882	ENSG00000181381.9	DDX60L	DDX60L	-0.632516	3.86e-43
888	ENSG00000182197.6	EXT1	EXT1	-0.631552	2.07e-07
1159	ENSG00000230806.1	SRGAP2-AS1	RP11-343N15.1	-0.631238	0.00155941
1069	ENSG00000206694.1	NA	RNVU1-3	-0.630388	0.00107173
329	ENSG00000125148.6	MT2A	MT2A	-0.630138	5.74e-12
916	ENSG00000183941.8	NA	HIST2H4A	-0.630111	1.54e-05
206	ENSG00000109929.5	SC5D	SC5D	-0.629936	3.82e-14
787	ENSG00000170776.15	AKAP13	AKAP13	-0.628992	3.31e-25
819	ENSG00000173198.4	CYSLTR1	CYSLTR1	-0.628954	1.76e-15
1210	ENSG00000237181.1	LOC101926963	AC147651.4	-0.628612	0.00086287
392	ENSG00000133048.8	CHI3L1	CHI3L1	-0.628551	5.21e-29
356	ENSG00000128284.15	APOL3	APOL3	-0.626745	0.0161176
1219	ENSG00000238648.1	NA	TR-I6	-0.62607	0.00505663
974	ENSG00000188641.8	DPYD	DPYD	-0.625767	5.75e-23
253	ENSG00000115841.15	RMDN2	RMDN2	-0.62518	2.36e-05
1002	ENSG00000197405.3	C5AR1	C5AR1	-0.624952	0.0164306
813	ENSG00000172748.8	ZNF596	ZNF596	-0.62455	0.000586376
520	ENSG00000143127.8	ITGA10	ITGA10	-0.624361	0.0092127
33	ENSG00000031003.6	FAM13B	FAM13B	-0.623797	8.39e-30
1172	ENSG00000233030.2	NA	RP11-196G18.3	-0.621632	0.0176886
1126	ENSG00000225808.1	NA	D-JC19P5	-0.620732	0.01783
1157	ENSG00000229989.3	MIR181A1HG	MIR181A1HG	-0.620443	2e-08
1292	ENSG00000256651.1	NA	RP11-144O23.8	-0.620127	0.0160905
1193	ENSG00000235316.1	GLUD1P3	DUSP8P5	-0.619706	0.0171865
1045	ENSG00000201183.1	RNVU1-3	RNVU1-12	-0.619186	0.000571208
1010	ENSG00000197872.7	FAM49A	FAM49A	-0.618457	0.000838242
590	ENSG00000153993.9	SEMA3D	SEMA3D	-0.618349	0.0098518
647	ENSG00000160888.6	IER2	IER2	-0.61775	9.76e-11
1360	ENSG00000270123.2	VTRNA2-1	VTR-2-1	-0.617271	0.000563821
679	ENSG00000163191.5	S100A11	S100A11	-0.616841	1.84e-21
257	ENSG00000115963.9	RND3	RND3	-0.616428	0.00144824
1383	ENSG00000272750.1	NA	RP11-378J18.8	-0.616054	0.00741973
1332	ENSG00000264584.1	NA	RN7SL600P	-0.61517	0.0179612
1141	ENSG00000227825.3	SLC9A7P1	SLC9A7P1	-0.61496	0.0159485
59	ENSG00000066032.14	CTNNA2	CTN-2	-0.614806	0.017603
513	ENSG00000142552.3	RCN3	RCN3	-0.613795	0.0193487
806	ENSG00000172183.10	ISG20	ISG20	-0.613061	0.000415687
752	ENSG00000167703.10	SLC43A2	SLC43A2	-0.612818	7.19e-05
1250	ENSG00000248473.1	LOC102577426	CTC-338M12.2	-0.612711	0.0042826
373	ENSG00000130813.13	C19orf66	C19orf66	-0.610274	1.66e-06
483	ENSG00000139572.3	GPR84	GPR84	-0.609974	0.000239487
1227	ENSG00000241772.2	NA	AC092620.2	-0.609673	0.0176315
1263	ENSG00000250290.1	NA	CTC-820M8.1	-0.60941	0.0203843
1317	ENSG00000261441.1	NA	RP11-217B1.2	-0.6093	0.00859962
224	ENSG00000111912.14	NCOA7	NCOA7	-0.608858	1.27e-23
462	ENSG00000138162.13	TACC2	TACC2	-0.608807	1.93e-05
1236	ENSG00000244952.2	NA	RP11-1000B6.5	-0.608623	0.0179962
641	ENSG00000160255.12	ITGB2	ITGB2	-0.607803	1.79e-21
1196	ENSG00000235527.2	HIPK1-AS1	RP5-1073O3.7	-0.607714	0.00261484
599	ENSG00000155090.10	KLF10	KLF10	-0.607313	7.77e-11
209	ENSG00000110057.3	UNC93B1	UNC93B1	-0.606943	0.000201635
221	ENSG00000111452.8	ADGRD1	GPR133	-0.606578	0.0206959
1320	ENSG00000261654.1	NA	RP11-96K19.4	-0.604502	4.18e-06
1328	ENSG00000263264.1	NA	CTB-133G6.1	-0.604125	1.62e-05
417	ENSG00000135077.4	HAVCR2	HAVCR2	-0.603745	0.0209529
778	ENSG00000169715.10	MT1E	MT1E	-0.603099	3.22e-13
693	ENSG00000163810.7	TGM4	TGM4	-0.602232	0.00594375
97	ENSG00000087245.8	MMP2	MMP2	-0.601776	0.000111351
909	ENSG00000183558.5	NA	HIST2H2AA3	-0.600755	0.00324824
1194	ENSG00000235411.1	NA	AC007041.2	-0.599458	0.0220744
807	ENSG00000172216.4	CEBPB	CEBPB	-0.599414	2.44e-05
936	ENSG00000185650.8	ZFP36L1	ZFP36L1	-0.598346	0.00709085
493	ENSG00000140511.7	HAPLN3	HAPLN3	-0.597884	0.00155396
161	ENSG00000104879.4	CKM	CKM	-0.597265	0.00129736
1073	ENSG00000207205.1	RNVU1-15	RNVU1-15	-0.597257	2.76e-10
1011	ENSG00000197991.10	NA	PCDH20	-0.597177	0.000186582
1281	ENSG00000254703.2	SENCR	SENCR	-0.597141	0.0158106
380	ENSG00000132000.7	PODNL1	PODNL1	-0.596264	0.0235988
238	ENSG00000113273.11	ARSB	ARSB	-0.59558	9.55e-25
347	ENSG00000127220.5	ABHD8	ABHD8	-0.594564	0.00990767
1206	ENSG00000236876.2	NA	TMSB4XP1	-0.594558	2.17e-14
359	ENSG00000128849.9	CGNL1	CGNL1	-0.594381	0.011607
1386	ENSG00000273151.1	NA	RP11-449P15.2	-0.594041	0.00821238
1086	ENSG00000212544.1	NA	RNVU1-19	-0.594028	7.02e-05
619	ENSG00000157470.7	FAM81A	FAM81A	-0.591222	1.79e-05
989	ENSG00000196517.7	SLC6A9	SLC6A9	-0.591102	0.00232215
255	ENSG00000115902.6	SLC1A4	SLC1A4	-0.590698	2.54e-11
1355	ENSG00000269514.1	NA	DKFZP779L1853	-0.589976	0.0137336
240	ENSG00000113494.12	PRLR	PRLR	-0.589507	1.61e-07
515	ENSG00000142669.9	SH3BGRL3	SH3BGRL3	-0.589442	3.08e-11
638	ENSG00000160179.14	ABCG1	ABCG1	-0.589385	0.0259458
616	ENSG00000157227.8	MMP14	MMP14	-0.589168	1.1e-18
994	ENSG00000196890.3	HIST3H2BB	HIST3H2BB	-0.588793	1.08e-07
1212	ENSG00000237491.4	LOC100287934	RP11-206L10.9	-0.587414	0.00194796
87	ENSG00000081052.10	COL4A4	COL4A4	-0.587093	0.0264468
1110	ENSG00000221821.2	C6orf226	C6orf226	-0.586163	0.0261867
1097	ENSG00000214940.4	NPIPA8	NPIPA8	-0.585814	0.00824731
1231	ENSG00000243650.2	NA	RN7SL834P	-0.584117	0.0273527
327	ENSG00000124942.9	AHNAK	AH-K	-0.583521	8.83e-23
71	ENSG00000073464.7	CLCN4	CLCN4	-0.583291	3.97e-09
402	ENSG00000133816.9	MICAL2	MICAL2	-0.583088	2.96e-13
1129	ENSG00000226015.2	NA	CCT8P1	-0.58246	0.0088339
1374	ENSG00000271927.1	NA	CTD-2541M15.4	-0.581868	0.0110051
76	ENSG00000075426.7	FOSL2	FOSL2	-0.581822	1.91e-24
346	ENSG00000127084.13	FGD3	FGD3	-0.58038	3.13e-11
584	ENSG00000152952.7	PLOD2	PLOD2	-0.579995	7.26e-07
674	ENSG00000162878.8	PKDCC	PKDCC	-0.579193	0.000138924
718	ENSG00000164619.4	BMPER	BMPER	-0.5791	0.0218171
1065	ENSG00000205683.7	DPF3	DPF3	-0.578862	0.000858683
452	ENSG00000137331.11	IER3	IER3	-0.578763	0.0293346
1078	ENSG00000210144.1	NA	MT-TY	-0.578302	0.0163812
114	ENSG00000092607.9	TBX15	TBX15	-0.577072	1.91e-05
368	ENSG00000130518.12	KIAA1683	KIAA1683	-0.576881	0.028211
118	ENSG00000095951.12	HIVEP1	HIVEP1	-0.576467	3.23e-10
1378	ENSG00000272304.1	NA	RP11-19C24.1	-0.576135	0.0212581
1348	ENSG00000268059.1	NA	AL441883.1	-0.576045	0.0299559
357	ENSG00000128487.12	SPECC1	SPECC1	-0.576017	8.28e-12
762	ENSG00000168615.7	ADAM9	ADAM9	-0.575764	6.95e-17
75	ENSG00000075399.8	VPS9D1	VPS9D1	-0.57572	0.00872473
883	ENSG00000181634.7	TNFSF15	TNFSF15	-0.574422	0.0219149
60	ENSG00000067066.12	SP100	SP100	-0.574317	5.22e-30
67	ENSG00000070190.8	DAPP1	DAPP1	-0.573829	6.13e-10
416	ENSG00000134986.9	NREP	NREP	-0.573709	2.18e-23
604	ENSG00000155629.10	PIK3AP1	PIK3AP1	-0.572939	1.46e-21
214	ENSG00000110619.12	CARS	CARS	-0.571312	8.66e-15
552	ENSG00000147145.8	LPAR4	LPAR4	-0.570998	0.000179633
985	ENSG00000196176.7	NA	HIST1H4A	-0.570885	7.59e-06
1310	ENSG00000260751.2	NA	CTD-2196E14.6	-0.570526	0.0320017
178	ENSG00000106366.7	SERPINE1	SERPINE1	-0.569617	0.0296946
1120	ENSG00000224745.1	NA	RP11-380G5.2	-0.569455	0.00117861
1043	ENSG00000200972.1	NA	RNU5A-8P	-0.569241	0.00443705
193	ENSG00000108387.10	2004-09-01	2004-09-01	-0.568474	0.00742997
1014	ENSG00000198327.3	NA	HIST1H4F	-0.567747	2.57e-19
966	ENSG00000187980.6	PLA2G2C	PLA2G2C	-0.567622	0.00979171
1331	ENSG00000264235.1	NA	RP13-270P17.1	-0.56756	0.0300245
1158	ENSG00000230385.1	NA	AC012507.4	-0.567513	0.0323946
318	ENSG00000124140.8	SLC12A5	SLC12A5	-0.566125	0.0332745
1277	ENSG00000254087.3	LYN	LYN	-0.566111	6.86e-23
124	ENSG00000100154.10	TTC28	TTC28	-0.565611	1.16e-08
1187	ENSG00000234841.3	NA	RP11-119H12.4	-0.565502	0.0333104
1106	ENSG00000215902.1	NA	AL353354.1	-0.565126	0.0337935
843	ENSG00000177294.6	FBXO39	FBXO39	-0.565057	0.0309776
1161	ENSG00000231429.2	NA	RP11-343N15.2	-0.564162	0.0272535
451	ENSG00000137221.10	TJAP1	TJAP1	-0.564134	2.25e-12
889	ENSG00000182218.5	HHIPL1	HHIPL1	-0.563792	0.0117815
999	ENSG00000197249.8	SERPINA1	SERPI-1	-0.563666	0.0275802
784	ENSG00000170390.10	DCLK2	DCLK2	-0.563071	0.0184556
551	ENSG00000146950.8	SHROOM2	SHROOM2	-0.562545	0.032345
1041	ENSG00000200840.1	RNU6-82P	RNU6-82P	-0.561418	0.0349282
1148	ENSG00000228430.4	NA	RP11-15B24.5	-0.561266	0.0332889
227	ENSG00000112033.9	PPARD	PPARD	-0.560674	2.12e-13
1314	ENSG00000261000.1	NA	RP11-534L20.5	-0.55954	0.0333964
576	ENSG00000151725.7	CENPU	CENPU	-0.559057	2.22e-23
144	ENSG00000102265.7	TIMP1	TIMP1	-0.558806	8.3e-15
937	ENSG00000185666.10	SYN3	SYN3	-0.558688	0.0347666
1298	ENSG00000258565.1	NA	BLZF2P	-0.558526	0.0116705
141	ENSG00000101890.4	GUCY2F	GUCY2F	-0.558024	0.0076391
1308	ENSG00000260317.1	NA	RP11-48B3.4	-0.557837	0.0180712
1136	ENSG00000227032.1	NA	RP11-34E5.4	-0.557264	0.0355538
319	ENSG00000124145.5	SDC4	SDC4	-0.557163	2.29e-10
1323	ENSG00000261824.2	LINC00662	LINC00662	-0.556515	2.93e-11
1272	ENSG00000253463.1	NA	HMGB1P19	-0.55579	0.0353428
1133	ENSG00000226524.2	LINC01590	RP1-102H19.8	-0.555301	0.00893664
891	ENSG00000182287.9	AP1S2	AP1S2	-0.554518	6.1e-16
1380	ENSG00000272477.1	NA	RP11-158G18.1	-0.553594	1.25e-07
661	ENSG00000162493.12	PDPN	PDPN	-0.552411	0.0389237
1233	ENSG00000244378.1	NA	RPS2P45	-0.552318	0.0390124
1138	ENSG00000227268.3	KLLN	KLLN	-0.552221	0.00390658
290	ENSG00000120738.7	EGR1	EGR1	-0.55118	5.3e-10
413	ENSG00000134824.9	FADS2	FADS2	-0.551009	2.35e-16
137	ENSG00000101335.5	MYL9	MYL9	-0.550895	0.013793
1382	ENSG00000272625.1	NA	RP11-737O24.5	-0.550817	0.0380844
14	ENSG00000006638.7	TBXA2R	TBXA2R	-0.550687	0.00501616
1070	ENSG00000206828.1	NA	RNVU1-5	-0.550608	0.0383406
836	ENSG00000176105.9	YES1	YES1	-0.549512	1.46e-20
1147	ENSG00000228393.3	NA	LINC01004	-0.548849	0.0114551
91	ENSG00000082458.7	DLG3	DLG3	-0.548338	0.0172413
281	ENSG00000119900.7	OGFRL1	OGFRL1	-0.548198	7.41e-12
596	ENSG00000154781.11	CCDC174	CCDC174	-0.547849	3.34e-11
481	ENSG00000139438.5	FAM222A	FAM222A	-0.547329	0.00490772
623	ENSG00000157800.13	SLC37A3	SLC37A3	-0.546507	0.00369718
150	ENSG00000103241.5	FOXF1	FOXF1	-0.545989	0.0406617
468	ENSG00000138650.7	PCDH10	PCDH10	-0.545775	0.0388806
611	ENSG00000156050.4	FAM161B	FAM161B	-0.545181	0.00458506
405	ENSG00000134107.4	BHLHE40	BHLHE40	-0.544915	7.79e-08
1163	ENSG00000231808.1	NA	RP11-143M1.4	-0.544784	5e-06
1107	ENSG00000218823.1	PAPOLB	PAPOLB	-0.544157	0.0402798
1030	ENSG00000198833.6	UBE2J1	UBE2J1	-0.541824	2.85e-26
1294	ENSG00000257258.1	NA	RP11-946L16.1	-0.541582	0.0432595
1105	ENSG00000215863.2	NA	LINC01138	-0.541228	0.00248423
1100	ENSG00000215190.4	GUSBP4	LINC00680	-0.540472	2e-07
1040	ENSG00000200169.1	RNU5D-1	RNU5D-1	-0.539783	5.33e-05
1244	ENSG00000247627.2	NA	MTND4P12	-0.539693	0.0448188
1039	ENSG00000200156.1	RNU5B-1	RNU5B-1	-0.539567	0.000581513
606	ENSG00000155749.8	ALS2CR12	ALS2CR12	-0.539213	0.0422461
1309	ENSG00000260479.1	NA	RP11-556H2.3	-0.536218	0.0432637
1122	ENSG00000225014.1	NA	KCTD9P1	-0.535813	0.0281298
1359	ENSG00000270062.1	NA	RP11-248J18.3	-0.535338	0.03561
914	ENSG00000183889.8	NPIPA1	NPIPA7	-0.535249	7.79e-05
907	ENSG00000183486.8	MX2	MX2	-0.53519	2.16e-20
1082	ENSG00000210196.2	NA	MT-TP	-0.534551	0.000845659
598	ENSG00000155011.4	DKK2	DKK2	-0.534048	0.0148071
800	ENSG00000171855.5	IFNB1	IFNB1	-0.533808	0.0475937
222	ENSG00000111490.8	TBC1D30	TBC1D30	-0.533466	0.0117365
1358	ENSG00000270022.2	RNU12	RNU12	-0.53334	2.31e-07
167	ENSG00000105371.8	ICAM4	ICAM4	-0.533201	0.043714
988	ENSG00000196331.5	NA	HIST1H2BO	-0.533029	2.51e-18
970	ENSG00000188305.4	C19orf35	C19orf35	-0.532987	0.0366235
1216	ENSG00000237976.1	LOC101927886	RP11-126K1.6	-0.532735	0.0369849
1319	ENSG00000261532.1	NA	RP11-304L19.8	-0.532179	0.0437499
1226	ENSG00000241528.1	KIAA1656	RP1-130H16.16	-0.53137	0.0487136
510	ENSG00000142227.6	EMP3	EMP3	-0.530977	1.91e-13
602	ENSG00000155368.12	DBI	DBI	-0.53062	6.93e-20
1169	ENSG00000232803.1	SLCO4A1-AS1	RP11-93B14.5	-0.527698	0.0484076
41	ENSG00000050438.12	SLC4A8	SLC4A8	-0.527355	0.0117092
90	ENSG00000082397.11	EPB41L3	EPB41L3	-0.527128	0.00101154
775	ENSG00000169504.10	CLIC4	CLIC4	-0.527126	1.2e-12
1007	ENSG00000197697.3	NA	HIST1H2BE	-0.526652	2.1e-15
1000	ENSG00000197256.6	KANK2	KANK2	-0.526289	1.32e-11
1384	ENSG00000272931.1	NA	RP5-943J3.2	-0.525094	0.0146625
1145	ENSG00000228265.1	RALY-AS1	RP5-1125A11.1	-0.524894	0.0115323
267	ENSG00000117228.9	GBP1	GBP1	-0.524861	0.0434994
187	ENSG00000107438.4	PDLIM1	PDLIM1	-0.52402	0.000138924
1198	ENSG00000235609.4	NA	AF127936.7	-0.522497	0.0248104
841	ENSG00000176824.2	NA	AC009951.1	-0.522026	1.47e-07
655	ENSG00000161911.7	TREML1	TREML1	-0.521211	0.0058904
442	ENSG00000136490.4	LIMD2	LIMD2	-0.521181	5.23e-09
166	ENSG00000105223.14	PLD3	PLD3	-0.520263	1.67e-12
1181	ENSG00000233846.2	NA	RP11-307L3.2	-0.519546	0.0463025
421	ENSG00000135127.7	CCDC64	CCDC64	-0.518025	6.25e-07
1297	ENSG00000258525.1	LOC100506071	RP11-829H16.3	-0.517956	0.024532
162	ENSG00000104888.5	SLC17A7	SLC17A7	-0.517887	0.0415076
942	ENSG00000185880.8	TRIM69	TRIM69	-0.517788	1.32e-05
152	ENSG00000103313.7	MEFV	MEFV	-0.51775	6.72e-11
906	ENSG00000183250.7	LINC01547	C21orf67	-0.516965	0.00596925
861	ENSG00000178977.3	LINC00324	LINC00324	-0.515874	0.000222681
559	ENSG00000148841.11	ITPRIP	ITPRIP	-0.515041	5.65e-05
887	ENSG00000182179.6	UBA7	UBA7	-0.513592	5.43e-07
810	ENSG00000172349.12	IL16	IL16	-0.512967	0.000433236
1372	ENSG00000271862.1	NA	RP11-343L5.2	-0.512925	0.00859777
269	ENSG00000117360.8	PRPF3	PRPF3	-0.512777	1.71e-28
1223	ENSG00000240764.2	PCDHGC5	PCDHGC5	-0.512752	0.0482376
840	ENSG00000176714.9	CCDC121	CCDC121	-0.51165	0.0068133
1037	ENSG00000199347.1	RNU5E-1	RNU5E-1	-0.511632	0.000295423
243	ENSG00000113749.5	HRH2	HRH2	-0.511347	6.5e-06
931	ENSG00000185201.12	IFITM2	IFITM2	-0.511295	4.55e-07
672	ENSG00000162777.12	DENND2D	DENND2D	-0.510817	8.99e-08
735	ENSG00000165895.13	ARHGAP42	ARHGAP42	-0.510333	8.31e-05
1247	ENSG00000247853.2	NA	RP5-940J5.6	-0.510291	0.043714
360	ENSG00000128872.5	TMOD2	TMOD2	-0.508612	0.0118404
569	ENSG00000151012.9	SLC7A11	SLC7A11	-0.5079	7.46e-09
435	ENSG00000136147.12	PHF11	PHF11	-0.50787	9e-11
1275	ENSG00000253968.1	NA	CTB-32H22.1	-0.507544	0.00212976
78	ENSG00000077420.11	APBB1IP	APBB1IP	-0.507346	4.23e-13
976	ENSG00000188765.6	NA	TMSB4XP2	-0.506758	0.0142398
412	ENSG00000134627.7	PIWIL4	PIWIL4	-0.505288	1.36e-09
773	ENSG00000169385.2	RNASE2	R-SE2	-0.504735	2.6e-13
767	ENSG00000168961.12	LGALS9	LGALS9	-0.504023	3.15e-11
1324	ENSG00000261889.1	NA	RP11-473M20.16	-0.503903	0.00172238
17	ENSG00000008311.10	AASS	AASS	-0.503419	0.00137393
589	ENSG00000153786.8	ZDHHC7	ZDHHC7	-0.502688	2.41e-11
626	ENSG00000158169.7	FANCC	FANCC	-0.502148	4.57e-10
1028	ENSG00000198794.7	SCAMP5	SCAMP5	-0.500298	5.86e-08
949	ENSG00000186354.6	C9orf47	C9orf47	0.500329	0.00714054
2	ENSG00000001617.7	SEMA3F	SEMA3F	0.500869	1.69e-05
1237	ENSG00000245213.2	NA	RP11-10K16.1	0.50151	0.0169552
1248	ENSG00000248275.1	TRIM52-AS1	TRIM52-AS1	0.501578	0.027346
940	ENSG00000185838.9	GNB1L	GNB1L	0.50164	0.00224486
396	ENSG00000133315.6	MACROD1	MACROD1	0.501861	0.0172494
850	ENSG00000178149.12	DALRD3	DALRD3	0.50214	2.16e-08
934	ENSG00000185513.10	L3MBTL1	L3MBTL1	0.50218	0.000455765
1252	ENSG00000248593.3	DSTNP2	DSTNP2	0.502637	0.0480893
872	ENSG00000179965.7	ZNF771	ZNF771	0.503283	0.0353428
707	ENSG00000164237.4	CMBL	CMBL	0.503316	0.00509428
498	ENSG00000140968.6	IRF8	IRF8	0.503641	3.17e-24
627	ENSG00000158286.8	RNF207	RNF207	0.50389	0.0013076
556	ENSG00000148288.7	GBGT1	GBGT1	0.504316	8.57e-07
445	ENSG00000136720.6	HS6ST1	HS6ST1	0.504689	7.16e-06
939	ENSG00000185818.7	NAT8L	#NAME?	0.504819	6.8e-06
795	ENSG00000171574.13	ZNF584	ZNF584	0.504903	2.88e-08
343	ENSG00000126790.7	L3HYPDH	L3HYPDH	0.505119	0.000360082
527	ENSG00000143786.3	CNIH3	CNIH3	0.505285	0.0141663
309	ENSG00000122884.8	P4HA1	P4HA1	0.505579	1.32e-16
1093	ENSG00000214293.4	APTR	RSBN1L-AS1	0.505686	0.0154858
1375	ENSG00000272016.1	NA	RP11-215G15.5	0.506172	4.61e-12
612	ENSG00000156140.4	ADAMTS3	ADAMTS3	0.506744	0.0241484
1102	ENSG00000215267.4	NA	AKR1C7P	0.506876	0.0403383
230	ENSG00000112208.10	BAG2	BAG2	0.506978	1.25e-08
1313	ENSG00000260936.1	FTO-IT1	FTO-IT1	0.507062	0.0185688
449	ENSG00000136997.10	MYC	MYC	0.508096	1.46e-21
659	ENSG00000162139.5	NEU3	NEU3	0.508257	1.06e-12
1335	ENSG00000266907.1	NA	AC006116.22	0.508464	0.0477932
517	ENSG00000142949.12	PTPRF	PTPRF	0.508699	2.71e-17
1095	ENSG00000214575.5	CPEB1	CPEB1	0.509497	0.0058904
733	ENSG00000165716.5	FAM69B	FAM69B	0.509521	0.000169334
83	ENSG00000079739.11	PGM1	PGM1	0.509738	3.63e-13
424	ENSG00000135245.9	HILPDA	HILPDA	0.510063	1.16e-06
1218	ENSG00000238363.1	SNORA13	SNORA13	0.510181	0.00822128
664	ENSG00000162572.15	SCNN1D	SCNN1D	0.510899	0.0439446
1146	ENSG00000228278.2	ORM2	ORM2	0.511077	0.0481325
1389	ENSG00000273344.1	PAXIP1-AS1	PAXIP1-AS1	0.511593	0.0222608
744	ENSG00000167202.7	TBC1D2B	TBC1D2B	0.512096	7.46e-33
973	ENSG00000188522.10	FAM83G	FAM83G	0.512418	1.52e-08
246	ENSG00000114251.9	WNT5A	WNT5A	0.514184	0.000453214
367	ENSG00000130054.4	FAM155B	FAM155B	0.514536	0.00103099
884	ENSG00000181751.5	C5orf30	C5orf30	0.514576	5.61e-10
697	ENSG00000163884.3	KLF15	KLF15	0.515127	0.0183709
911	ENSG00000183688.4	FAM101B	FAM101B	0.516994	2.81e-16
1377	ENSG00000272112.1	NA	CTB-113P19.5	0.517166	0.0495533
57	ENSG00000065833.7	ME1	ME1	0.517235	4.92e-16
1103	ENSG00000215375.2	MYL5	MYL5	0.517671	0.00422264
53	ENSG00000064393.11	HIPK2	HIPK2	0.517903	1.37e-10
915	ENSG00000183891.5	TTC32	TTC32	0.517941	0.0203077
764	ENSG00000168811.2	IL12A	IL12A	0.518797	0.0386699
717	ENSG00000164543.5	STK17A	STK17A	0.519292	7.26e-10
967	ENSG00000187994.9	RINL	RINL	0.520067	1.58e-06
703	ENSG00000164124.6	TMEM144	TMEM144	0.520105	2.82e-09
1049	ENSG00000204054.7	LINC00963	LINC00963	0.520136	1.8e-09
105	ENSG00000089847.8	ANKRD24	ANKRD24	0.520665	0.0194417
271	ENSG00000117479.8	SLC19A2	SLC19A2	0.520958	5.32e-09
1178	ENSG00000233695.1	NA	GAS6-AS1	0.521016	0.0417665
1312	ENSG00000260924.2	LINC01311	AC004463.6	0.521393	0.0433753
180	ENSG00000106733.16	NMRK1	NMRK1	0.521489	0.000459368
49	ENSG00000060656.15	PTPRU	PTPRU	0.521557	0.000129701
658	ENSG00000162004.12	CCDC78	CCDC78	0.522	0.00421182
398	ENSG00000133641.13	C12orf29	C12orf29	0.522772	2.75e-12
1001	ENSG00000197381.11	ADARB1	ADARB1	0.523155	1.22e-06
366	ENSG00000129946.6	SHC2	SHC2	0.523326	0.0467714
410	ENSG00000134461.11	ANKRD16	ANKRD16	0.523363	0.00495328
831	ENSG00000175445.10	LPL	LPL	0.52384	7.43e-14
601	ENSG00000155307.13	SAMSN1	SAMSN1	0.523943	9.04e-06
1190	ENSG00000235117.2	NA	RP11-229P13.20	0.524033	0.0157595
815	ENSG00000172889.11	EGFL7	EGFL7	0.524881	0.00185475
842	ENSG00000177181.10	RIMKLA	RIMKLA	0.524969	0.000847204
615	ENSG00000157193.10	LRP8	LRP8	0.52506	9.59e-23
1246	ENSG00000247796.2	LOC257396	CTD-2366F13.1	0.525282	0.0293944
5	ENSG00000003989.12	SLC7A2	SLC7A2	0.525338	3.7e-11
272	ENSG00000117543.15	DPH5	DPH5	0.526125	2.51e-11
1098	ENSG00000215012.4	C22orf29	C22orf29	0.526667	5.78e-09
195	ENSG00000108582.7	CPD	CPD	0.526877	4.46e-27
414	ENSG00000134917.9	ADAMTS8	ADAMTS8	0.527343	0.0307157
1262	ENSG00000250138.3	LOC102725182	RP11-848G14.5	0.527598	0.0439275
503	ENSG00000141736.9	ERBB2	ERBB2	0.52768	0.0175341
270	ENSG00000117411.12	B4GALT2	B4GALT2	0.52772	2.98e-09
625	ENSG00000158106.8	RHPN1	RHPN1	0.527869	0.0241833
1306	ENSG00000260267.1	NA	RP11-452L6.5	0.527906	6.71e-05
54	ENSG00000064933.12	PMS1	PMS1	0.528352	1.24e-11
50	ENSG00000061455.10	PRDM6	PRDM6	0.528511	0.00739042
791	ENSG00000171103.6	TRMT61B	TRMT61B	0.528687	5.13e-07
1343	ENSG00000267278.1	MAP3K14-AS1	MAP3K14-AS1	0.529428	0.0137987
344	ENSG00000126803.8	HSPA2	HSPA2	0.52962	0.0112672
153	ENSG00000103343.8	ZNF174	ZNF174	0.529705	4.25e-05
459	ENSG00000138028.10	CGREF1	CGREF1	0.529968	0.00512427
1339	ENSG00000267242.1	NA	AC069278.4	0.530577	0.00238359
1225	ENSG00000241217.2	NA	RN7SL809P	0.530668	0.0251618
1341	ENSG00000267260.1	NA	CTD-2162K18.4	0.531229	0.0146469
1150	ENSG00000228709.1	NA	AP001065.15	0.531982	0.00780502
1143	ENSG00000228243.2	NA	RP11-436G20.1	0.532758	0.0365884
1261	ENSG00000250132.2	NA	RP11-359B12.2	0.53341	0.0147321
92	ENSG00000084628.5	NKAIN1	NKAIN1	0.533634	0.0395687
908	ENSG00000183496.5	MEX3B	MEX3B	0.533644	0.0288838
64	ENSG00000068001.9	HYAL2	HYAL2	0.533757	0.000112268
1132	ENSG00000226471.2	NA	CTA-292E10.6	0.534439	0.00512427
996	ENSG00000197119.8	SLC25A29	SLC25A29	0.534794	7.28e-05
52	ENSG00000064201.11	TSPAN32	TSPAN32	0.534827	1e-05
382	ENSG00000132141.9	CCT6B	CCT6B	0.535737	0.0247063
1202	ENSG00000236044.1	NA	FABP5P2	0.535824	0.00701988
439	ENSG00000136379.7	ABHD17C	ABHD17C	0.536142	9.49e-19
1189	ENSG00000234978.1	NA	RP11-423O2.5	0.53634	0.0169552
754	ENSG00000167994.7	RAB3IL1	RAB3IL1	0.536834	0.00432208
168	ENSG00000105409.11	ATP1A3	ATP1A3	0.537345	4.17e-08
521	ENSG00000143167.7	GPA33	GPA33	0.537421	0.0454642
314	ENSG00000123612.11	ACVR1C	ACVR1C	0.538418	0.0332745
856	ENSG00000178585.10	CTNNBIP1	CTNNBIP1	0.53983	0.000123288
830	ENSG00000174996.7	KLC2	KLC2	0.540138	0.0001726
440	ENSG00000136444.5	RSAD1	RSAD1	0.540492	2.02e-13
1113	ENSG00000223361.5	FTH1P3	FTH1P10	0.541784	0.00481441
1168	ENSG00000232756.1	NA	RP5-1185I7.1	0.542531	0.0395105
1140	ENSG00000227502.2	LINC01268	RP1-249H1.4	0.542677	0.00519734
280	ENSG00000119862.8	LGALSL	LGALSL	0.54305	4.7e-05
546	ENSG00000146530.7	VWDE	VWDE	0.5431	0.000735366
199	ENSG00000108932.7	SLC16A6	SLC16A6	0.543575	0.029009
1347	ENSG00000267939.1	NA	CTD-2325M2.1	0.543848	0.0400097
676	ENSG00000163009.4	C2orf48	C2orf48	0.545135	0.012663
849	ENSG00000178115.10	NA	GOLGA8Q	0.545263	1.69e-12
390	ENSG00000132849.14	INADL	I-DL	0.545995	0.0399631
1327	ENSG00000263072.1	ZNF213-AS1	RP11-473M20.14	0.546194	0.000243387
210	ENSG00000110080.14	ST3GAL4	ST3GAL4	0.546301	8.2e-12
370	ENSG00000130751.5	NPAS1	NPAS1	0.546384	0.0275896
817	ENSG00000172986.8	GXYLT2	GXYLT2	0.546581	0.000106814
506	ENSG00000142102.11	ATHL1	ATHL1	0.546908	3.25e-05
957	ENSG00000186918.9	ZNF395	ZNF395	0.547241	1.23e-09
812	ENSG00000172731.9	LRRC20	LRRC20	0.547511	1.11e-06
878	ENSG00000180739.12	S1PR5	S1PR5	0.547619	0.00027488
1267	ENSG00000251396.2	LINC01301	RP11-163N6.2	0.547727	0.0326767
399	ENSG00000133687.11	TMTC1	TMTC1	0.547934	1.24e-08
1176	ENSG00000233593.2	LOC149351	RP4-665J23.1	0.547988	0.0222272
944	ENSG00000185928.7	PAGR1	PAGR1	0.548305	0.000939164
51	ENSG00000061938.12	TNK2	TNK2	0.548359	4.72e-05
922	ENSG00000184545.6	DUSP8	DUSP8	0.549665	0.0248973
173	ENSG00000105649.5	RAB3A	RAB3A	0.550324	0.0147421
58	ENSG00000065923.5	SLC9A7	SLC9A7	0.550817	0.0194951
1066	ENSG00000206127.6	NA	GOLGA8O	0.550959	6.11e-13
119	ENSG00000097096.8	SYDE2	SYDE2	0.551263	5.16e-06
201	ENSG00000109265.8	KIAA1211	KIAA1211	0.5514	0.0394309
1118	ENSG00000223930.1	NA	RP11-33A14.1	0.551472	0.0341842
294	ENSG00000120885.15	CLU	CLU	0.551517	0.0394254
1207	ENSG00000236901.3	MIR600HG	MIR600HG	0.551596	3.52e-06
450	ENSG00000137177.14	KIF13A	KIF13A	0.551603	0.00939324
1340	ENSG00000267248.1	NA	CTD-2319I12.4	0.552023	0.0362965
1184	ENSG00000234494.3	SP2-AS1	AC003665.1	0.552388	0.00861862
284	ENSG00000119929.8	CUTC	CUTC	0.552543	2.07e-11
902	ENSG00000182909.5	NA	LENG9	0.552734	0.000173122
554	ENSG00000147650.7	LRP12	LRP12	0.553349	2.44e-16
56	ENSG00000065609.10	SNAP91	S-P91	0.553487	0.0273241
4	ENSG00000003147.13	ICA1	ICA1	0.554499	1.05e-05
169	ENSG00000105426.10	PTPRS	PTPRS	0.554954	1.05e-10
192	ENSG00000108379.5	WNT3	WNT3	0.555262	0.00162203
1167	ENSG00000232653.4	GOLGA8N	GOLGA8N	0.555784	2.78e-05
600	ENSG00000155130.5	NA	MARCKS	0.555791	1.1e-10
125	ENSG00000100167.15	2003-09-01	2003-09-01	0.555797	0.000218698
711	ENSG00000164323.8	CFAP97	KIAA1430	0.556072	2.27e-23
1265	ENSG00000251003.3	ZFPM2-AS1	RP11-152P17.2	0.556228	0.00029067
1369	ENSG00000271590.1	NA	RP11-181E10.3	0.556441	0.0364669
334	ENSG00000125733.13	TRIP10	TRIP10	0.556521	9.66e-08
63	ENSG00000067177.10	PHKA1	PHKA1	0.556704	6.59e-07
183	ENSG00000107130.6	NCS1	NCS1	0.557559	5.68e-15
1253	ENSG00000248866.1	USP46-AS1	USP46-AS1	0.557651	0.0265895
501	ENSG00000141569.6	TRIM65	TRIM65	0.557896	5.25e-17
986	ENSG00000196208.9	GREB1	GREB1	0.558692	0.0167082
1274	ENSG00000253716.1	LOC100507316	RP13-582O9.5	0.559257	0.00119665
706	ENSG00000164236.7	ANKRD33B	ANKRD33B	0.561019	0.0135198
1338	ENSG00000267121.1	LOC339192	CTD-2020K17.1	0.561411	0.0141389
890	ENSG00000182223.7	ZAR1	ZAR1	0.561688	0.0339169
886	ENSG00000182118.5	FAM89A	FAM89A	0.562032	5.03e-05
308	ENSG00000122778.5	KIAA1549	KIAA1549	0.56268	6.25e-06
1349	ENSG00000268573.1	NA	RP11-158H5.7	0.562924	0.0051258
96	ENSG00000087086.9	FTL	FTL	0.563094	8.81e-25
13	ENSG00000006453.9	BAIAP2L1	BAIAP2L1	0.563126	0.00897419
532	ENSG00000144401.10	METTL21A	METTL21A	0.563254	1.5e-17
713	ENSG00000164362.14	TERT	TERT	0.563361	0.00465494
1241	ENSG00000246582.2	LOC389641	RP11-1149O23.3	0.563464	4.61e-06
1017	ENSG00000198393.3	ZNF26	ZNF26	0.563535	4.23e-10
331	ENSG00000125388.15	GRK4	GRK4	0.564913	0.00767035
582	ENSG00000152784.11	PRDM8	PRDM8	0.564919	0.00220666
93	ENSG00000085185.11	BCORL1	BCORL1	0.56534	7.3e-08
19	ENSG00000010318.15	PHF7	PHF7	0.56551	1.28e-07
278	ENSG00000118804.7	STBD1	FAM47E-STBD1	0.565776	0.0262867
1180	ENSG00000233837.1	NA	EIF3LP2	0.56646	0.0215261
1305	ENSG00000259895.1	LOC729652	RP11-715J22.2	0.566572	0.0215771
1059	ENSG00000204954.5	C12orf73	C12orf73	0.566764	0.000113222
1155	ENSG00000229638.1	NA	RPL4P4	0.567616	0.00050797
430	ENSG00000135631.11	RAB11FIP5	RAB11FIP5	0.568584	6.86e-15
586	ENSG00000153132.8	CLGN	CLGN	0.569226	6.18e-11
876	ENSG00000180539.4	C9orf139	C9orf139	0.56978	0.000840373
768	ENSG00000169047.5	IRS1	IRS1	0.570784	0.000414469
947	ENSG00000186322.9	NA	GOLGA6L17P	0.571661	0.0299559
21	ENSG00000011028.9	MRC2	MRC2	0.572536	3.29e-15
1280	ENSG00000254615.2	NA	RP11-395G23.3	0.572895	0.00060172
351	ENSG00000127955.11	GNAI1	G-I1	0.573138	0.000126939
1362	ENSG00000270441.1	NA	RP11-694I15.7	0.574654	0.0264468
1166	ENSG00000232445.1	LOC101927746	RP11-132A1.4	0.575084	0.000157924
211	ENSG00000110237.3	ARHGEF17	ARHGEF17	0.575151	4.47e-07
362	ENSG00000129173.8	E2F8	E2F8	0.575255	2e-26
1243	ENSG00000247556.2	OIP5-AS1	OIP5-AS1	0.575278	2.5e-30
1333	ENSG00000265206.2	MIR142	MIR142	0.57581	2.36e-08
1361	ENSG00000270172.1	NA	RP5-1024G6.8	0.575815	2.77e-09
743	ENSG00000167077.8	MEI1	MEI1	0.575909	3.05e-05
951	ENSG00000186603.4	HPDL	HPDL	0.576128	0.000183965
698	ENSG00000163975.7	MFI2	MFI2	0.57626	5e-07
143	ENSG00000102053.11	ZC3H12B	ZC3H12B	0.576405	0.00200286
1074	ENSG00000208317.1	NA	SNORD78	0.576923	0.0034751
643	ENSG00000160360.7	GPSM1	GPSM1	0.577843	1.2e-05
1337	ENSG00000267106.1	ZNF561-AS1	C19orf82	0.58119	0.000649485
1156	ENSG00000229953.1	NA	RP11-284F21.7	0.581341	0.0228341
617	ENSG00000157306.10	THTPA	RP11-66N24.4	0.58162	0.00482821
420	ENSG00000135119.10	RNFT2	RNFT2	0.581933	0.0230912
1094	ENSG00000214535.3	NA	RPS15AP1	0.582017	0.0102863
1344	ENSG00000267296.2	CEBPA-AS1	CEBPA-AS1	0.583744	0.0229071
1238	ENSG00000245688.1	NA	CTB-26E19.1	0.583771	0.000506597
156	ENSG00000104219.8	ZDHHC2	ZDHHC2	0.583924	9.14e-19
639	ENSG00000160207.4	HSF2BP	HSF2BP	0.584173	0.0126241
765	ENSG00000168936.6	TMEM129	TMEM129	0.584322	0.000284967
1087	ENSG00000212556.1	NA	Y_R-	0.584634	0.000323127
1057	ENSG00000204856.7	FAM216A	FAM216A	0.584935	1.53e-13
1099	ENSG00000215039.2	CD27-AS1	CD27-AS1	0.585069	0.00438596
149	ENSG00000103222.14	ABCC1	ABCC1	0.585687	6.99e-23
750	ENSG00000167695.10	FAM57A	FAM57A	0.585864	7.66e-05
265	ENSG00000117013.10	KCNQ4	KCNQ4	0.587394	2.06e-09
864	ENSG00000179331.2	RAB39A	RAB39A	0.587616	1.11e-05
731	ENSG00000165390.11	NA	ANXA8	0.588555	0.0237748
62	ENSG00000067141.12	NEO1	NEO1	0.588671	3.56e-13
365	ENSG00000129911.4	KLF16	KLF16	0.590257	5.36e-14
337	ENSG00000125746.10	EML2	EML2	0.590822	3.99e-09
980	ENSG00000189283.5	FHIT	FHIT	0.590906	0.018905
1329	ENSG00000263307.1	NA	RP11-166B2.8	0.591246	0.0231606
653	ENSG00000161647.14	MPP3	MPP3	0.592463	1.56e-05
509	ENSG00000142197.8	DOPEY2	DOPEY2	0.593499	1.32e-24
395	ENSG00000133169.5	BEX1	BEX1	0.593888	1.44e-20
1188	ENSG00000234975.5	NA	FTH1P2	0.593943	0.0101523
895	ENSG00000182557.3	SPNS3	SPNS3	0.59398	1.52e-07
1353	ENSG00000269106.1	NA	CTD-2619J13.23	0.594378	0.0224289
287	ENSG00000120217.9	CD274	CD274	0.59457	0.0237522
547	ENSG00000146555.14	SDK1	SDK1	0.594827	1.25e-13
259	ENSG00000116273.5	PHF13	PHF13	0.595406	9.84e-08
537	ENSG00000144749.9	LRIG1	LRIG1	0.595581	1.42e-14
358	ENSG00000128590.4	DNAJB9	D-JB9	0.596055	8.01e-07
491	ENSG00000140403.8	DNAJA4	D-JA4	0.596111	1.83e-23
110	ENSG00000091428.13	RAPGEF4	RAPGEF4	0.597116	0.00102757
530	ENSG00000143882.5	ATP6V1C2	ATP6V1C2	0.597311	3.07e-05
1019	ENSG00000198431.11	TXNRD1	TXNRD1	0.597337	3.72e-40
870	ENSG00000179873.10	NLRP11	NLRP11	0.597376	0.0200829
142	ENSG00000101955.10	SRPX	SRPX	0.598474	0.0232943
136	ENSG00000101190.8	TCFL5	TCFL5	0.598561	6.5e-13
485	ENSG00000139737.17	SLAIN1	SLAIN1	0.598571	1.87e-17
1367	ENSG00000271270.1	TMCC1-AS1	TMCC1-AS1	0.598974	5.1e-11
313	ENSG00000123570.3	RAB9B	RAB9B	0.599697	0.00699785
437	ENSG00000136193.12	SCRN1	SCRN1	0.599978	2.36e-08
1108	ENSG00000219481.6	NBPF1	NBPF1	0.60043	3.58e-31
340	ENSG00000126500.3	FLRT1	FLRT1	0.600747	0.000105736
252	ENSG00000115457.5	IGFBP2	IGFBP2	0.60115	1.04e-16
528	ENSG00000143862.3	ARL8A	ARL8A	0.602073	4.81e-07
610	ENSG00000155974.7	GRIP1	GRIP1	0.602184	0.00167087
681	ENSG00000163328.9	GPR155	GPR155	0.602237	0.000732417
355	ENSG00000128274.11	A4GALT	A4GALT	0.603135	0.00567771
1203	ENSG00000236200.1	NA	KDM4A-AS1	0.603525	3.92e-07
859	ENSG00000178773.10	CPNE7	CPNE7	0.604298	1.01e-06
1300	ENSG00000258768.2	NA	CTD-2292M16.8	0.605679	0.00300332
179	ENSG00000106479.6	ZNF862	ZNF862	0.606077	0.00086327
233	ENSG00000112414.10	ADGRG6	GPR126	0.60621	3.35e-07
871	ENSG00000179886.4	TIGD5	TIGD5	0.609252	9.02e-05
738	ENSG00000166016.4	ABTB2	ABTB2	0.609339	2.53e-08
875	ENSG00000180354.11	MTURN	MTURN	0.609702	0.00225324
737	ENSG00000165996.9	HACD1	PTPLA	0.609762	8.75e-05
727	ENSG00000165138.12	ANKS6	ANKS6	0.6099	4.84e-12
1205	ENSG00000236708.1	NA	AC073316.1	0.611001	0.0184629
1283	ENSG00000255142.1	NA	AP006621.6	0.611412	0.0181039
79	ENSG00000077782.15	FGFR1	FGFR1	0.611926	9.58e-21
846	ENSG00000177732.6	SOX12	SOX12	0.611937	7.43e-08
27	ENSG00000021762.15	OSBPL5	OSBPL5	0.612157	7.93e-10
905	ENSG00000183242.7	WT1-AS	WT1-AS	0.613073	6.11e-07
1235	ENSG00000244560.2	LOC155060	RP4-800G7.2	0.613867	0.00738611
690	ENSG00000163703.13	CRELD1	CRELD1	0.614979	4.4e-08
239	ENSG00000113369.4	ARRDC3	ARRDC3	0.615264	2.52e-09
1351	ENSG00000268798.1	NA	AC027307.3	0.615402	0.01223
979	ENSG00000189127.3	ANKRD34B	ANKRD34B	0.615676	0.0163003
925	ENSG00000184792.11	OSBP2	OSBP2	0.615703	0.000213068
990	ENSG00000196526.6	AFAP1	AFAP1	0.616666	4.69e-09
39	ENSG00000046653.10	GPM6B	GPM6B	0.617043	1.55e-07
293	ENSG00000120875.4	DUSP4	DUSP4	0.61731	3.23e-07
555	ENSG00000148225.11	WDR31	WDR31	0.617457	0.00314258
825	ENSG00000174099.6	MSRB3	MSRB3	0.618517	4.06e-10
539	ENSG00000145087.8	STXBP5L	STXBP5L	0.618674	2.17e-14
1346	ENSG00000267757.1	C19orf83	C19orf83	0.620781	0.00747473
174	ENSG00000105974.7	CAV1	CAV1	0.620901	8.36e-08
835	ENSG00000176055.9	MBLAC2	MBLAC2	0.620983	4.05e-10
1090	ENSG00000213160.5	KLHL23	KLHL23	0.621088	2.54e-11
140	ENSG00000101400.5	SNTA1	SNTA1	0.621651	0.00768256
348	ENSG00000127418.10	FGFRL1	FGFRL1	0.624069	1.24e-07
47	ENSG00000059145.14	UNKL	UNKL	0.624362	4.19e-10
585	ENSG00000153064.7	BANK1	BANK1	0.625267	1.77e-06
805	ENSG00000172159.11	FRMD3	FRMD3	0.625296	0.00194796
1119	ENSG00000224034.1	NA	RP11-445P17.8	0.62553	0.0157944
1171	ENSG00000233006.2	LOC553103	AC034220.3	0.625555	0.0147928
113	ENSG00000092445.7	TYRO3	TYRO3	0.625582	7.73e-10
732	ENSG00000165449.7	SLC16A9	SLC16A9	0.625795	2.43e-08
247	ENSG00000114315.3	HES1	HES1	0.626678	0.00868893
68	ENSG00000070882.8	OSBPL3	OSBPL3	0.627243	3.75e-11
946	ENSG00000186235.6	LOC151174	AC016757.3	0.628774	0.00013281
1257	ENSG00000249592.1	LOC100129917	RP11-440L14.1	0.63109	0.00152884
579	ENSG00000152763.12	WDR78	WDR78	0.631817	0.00231735
127	ENSG00000100290.2	BIK	BIK	0.632462	6.33e-10
1271	ENSG00000253347.1	NA	CTD-2026D20.2	0.63286	0.0113748
1024	ENSG00000198736.7	MSRB1	MSRB1	0.633207	1.85e-10
1165	ENSG00000232433.2	GXYLT1P3	RP11-341A11.2	0.634686	0.0145371
335	ENSG00000125735.6	TNFSF14	TNFSF14	0.636214	2.74e-09
640	ENSG00000160233.6	LRRC3	LRRC3	0.637272	0.000121227
1174	ENSG00000233058.1	LINC00884	LINC00884	0.6376	0.00208349
645	ENSG00000160685.9	ZBTB7B	ZBTB7B	0.637814	2.8e-13
1053	ENSG00000204334.7	ERICH2	ERICH2	0.638053	0.0124193
175	ENSG00000105982.12	RNF32	RNF32	0.638871	0.00772116
207	ENSG00000109971.9	HSPA8	HSPA8	0.639508	1.31e-07
1068	ENSG00000206567.5	NA	AC022007.5	0.63988	0.0129621
104	ENSG00000089351.10	GRAMD1A	GRAMD1A	0.641302	5.29e-15
1109	ENSG00000219626.4	FAM228B	FAM228B	0.641735	0.000523364
1364	ENSG00000270704.2	SNORD64	SNORD64	0.643138	2.99e-05
108	ENSG00000090661.7	CERS4	CERS4	0.643573	6.26e-07
1185	ENSG00000234608.3	MAPKAPK5-AS1	MAPKAPK5-AS1	0.644316	1.63e-08
865	ENSG00000179348.7	GATA2	GATA2	0.645073	9.5e-10
983	ENSG00000196150.9	ZNF250	ZNF250	0.645561	1.65e-12
730	ENSG00000165300.6	SLITRK5	SLITRK5	0.645784	2.41e-08
23	ENSG00000013583.4	HEBP1	HEBP1	0.646913	4.33e-11
958	ENSG00000186951.12	PPARA	PPARA	0.648242	3.54e-16
322	ENSG00000124406.12	ATP8A1	ATP8A1	0.653769	2.66e-08
1177	ENSG00000233674.2	NA	RP11-184I16.3	0.654055	0.00109943
480	ENSG00000139370.6	SLC15A4	SLC15A4	0.654456	2.56e-15
401	ENSG00000133789.10	SWAP70	SWAP70	0.655215	3.5e-35
196	ENSG00000108641.10	B9D1	B9D1	0.655639	3.08e-07
704	ENSG00000164171.6	ITGA2	ITGA2	0.657698	6.57e-06
614	ENSG00000156976.10	EIF4A2	EIF4A2	0.657859	2.84e-41
901	ENSG00000182871.10	COL18A1	COL18A1	0.658467	0.00050797
766	ENSG00000168952.11	STXBP6	STXBP6	0.658639	1.17e-08
186	ENSG00000107331.12	ABCA2	ABCA2	0.658825	8.54e-17
541	ENSG00000145506.9	NKD2	NKD2	0.659316	2.31e-05
55	ENSG00000065320.4	NTN1	NTN1	0.659749	0.000115136
665	ENSG00000162591.11	MEGF6	MEGF6	0.661325	0.0103194
564	ENSG00000150054.14	MPP7	MPP7	0.661993	0.00854509
637	ENSG00000160049.7	DFFA	DFFA	0.662361	6.43e-29
968	ENSG00000188042.5	ARL4C	ARL4C	0.662373	4.1e-06
1209	ENSG00000237036.4	ZEB1-AS1	ZEB1-AS1	0.663155	0.00800623
557	ENSG00000148408.8	CACNA1B	CAC-1B	0.664345	0.00998204
761	ENSG00000168528.7	SERINC2	SERINC2	0.666037	0.000219063
504	ENSG00000142046.10	TMEM91	TMEM91	0.666177	0.000931484
675	ENSG00000162913.9	C1orf145	C1orf145	0.666375	0.00785743
188	ENSG00000107719.8	PALD1	PALD1	0.666423	1.41e-06
1114	ENSG00000223547.5	ZNF844	ZNF844	0.66663	0.00976184
1239	ENSG00000246273.2	SBF2-AS1	SBF2-AS1	0.666684	4.14e-07
631	ENSG00000158887.11	MPZ	MPZ	0.666899	0.000181231
266	ENSG00000117016.5	RIMS3	RIMS3	0.66695	3.13e-29
288	ENSG00000120262.8	CCDC170	CCDC170	0.667399	0.00925487
132	ENSG00000100664.6	EIF5	EIF5	0.668381	5.84e-29
874	ENSG00000180336.13	C17orf104	C17orf104	0.669074	3.99e-17
1124	ENSG00000225465.6	RFPL1S	RFPL1S	0.669449	0.00335289
1336	ENSG00000266999.1	NA	AC015849.16	0.669797	0.00332572
578	ENSG00000151929.5	BAG3	BAG3	0.671337	5.72e-14
72	ENSG00000073605.14	GSDMB	GSDMB	0.671617	5.44e-06
1139	ENSG00000227388.2	NA	RP11-112J3.16	0.672675	0.00625156
1164	ENSG00000232176.1	NA	RP11-146N23.1	0.672717	0.000384688
500	ENSG00000141404.11	GNAL	G-L	0.674099	1.11e-06
535	ENSG00000144485.6	HES6	HES6	0.675447	3.19e-08
441	ENSG00000136449.9	MYCBPAP	MYCBPAP	0.675547	5.19e-06
1213	ENSG00000237517.4	DGCR5	DGCR5	0.679577	0.00666755
995	ENSG00000196935.4	SRGAP1	SRGAP1	0.680522	3.7e-05
44	ENSG00000055163.14	CYFIP2	CYFIP2	0.681058	8.43e-09
354	ENSG00000128266.7	GNAZ	G-Z	0.682328	0.00673904
1214	ENSG00000237940.3	LOC102723927	AC093642.3	0.683038	0.00785304
945	ENSG00000186088.11	GSAP	GSAP	0.683225	2.59e-10
381	ENSG00000132002.3	DNAJB1	D-JB1	0.683376	4.03e-23
636	ENSG00000159761.10	C16orf86	C16orf86	0.684128	0.00789761
880	ENSG00000181019.8	NQO1	NQO1	0.685013	1.12e-24
803	ENSG00000172000.3	ZNF556	ZNF556	0.685988	2.49e-08
38	ENSG00000046604.8	DSG2	DSG2	0.686013	1.95e-37
486	ENSG00000139800.8	ZIC5	ZIC5	0.686103	1.59e-07
760	ENSG00000168502.13	MTCL1	SOGA2	0.686373	0.000106444
719	ENSG00000164626.8	KCNK5	KCNK5	0.686636	2.66e-24
820	ENSG00000173295.3	FAM86B3P	FAM86B3P	0.68668	0.000177511
291	ENSG00000120756.8	PLS1	PLS1	0.686735	1.34e-12
798	ENSG00000171757.11	LRRC34	LRRC34	0.686922	2.29e-15
1186	ENSG00000234741.3	SNORD81	GAS5	0.687118	7.41e-31
364	ENSG00000129757.8	CDKN1C	CDKN1C	0.688515	0.00717011
1013	ENSG00000198169.4	ZNF251	ZNF251	0.689246	1.51e-13
1056	ENSG00000204475.5	NCR3	NCR3	0.689736	0.00138854
511	ENSG00000142303.9	ADAMTS10	ADAMTS10	0.693497	0.00553813
464	ENSG00000138449.6	SLC40A1	SLC40A1	0.693516	1.35e-06
1278	ENSG00000254343.2	NA	RP11-760H22.2	0.693724	0.00633225
120	ENSG00000099338.18	CATSPERG	CATSPERG	0.693795	0.00669534
403	ENSG00000134030.9	CTIF	CTIF	0.693905	1.39e-09
1058	ENSG00000204860.4	FAM201A	FAM201A	0.70042	5.66e-07
868	ENSG00000179598.5	PLD6	PLD6	0.701788	1.48e-13
86	ENSG00000081041.8	CXCL2	CXCL2	0.702133	0.00486757
1217	ENSG00000238098.4	ABCA17P	ABCA17P	0.703178	0.00421729
852	ENSG00000178222.8	RNF212	RNF212	0.704041	7.01e-05
607	ENSG00000155792.5	DEPTOR	DEPTOR	0.704425	2.59e-08
779	ENSG00000169750.4	RAC3	RAC3	0.704509	5.09e-07
789	ENSG00000171084.11	FAM86JP	FAM86JP	0.706529	0.00237487
577	ENSG00000151917.13	BEND6	BEND6	0.706634	1.21e-05
531	ENSG00000144218.14	AFF3	AFF3	0.707459	1.77e-25
696	ENSG00000163864.10	NMNAT3	NM-T3	0.707493	6.35e-10
89	ENSG00000082175.10	PGR	PGR	0.708936	3.01e-09
591	ENSG00000154102.6	C16orf74	C16orf74	0.7091	0.000153051
499	ENSG00000141401.7	IMPA2	IMPA2	0.709895	6.58e-12
1101	ENSG00000215246.4	LOC100506688	RP11-43F13.3	0.710398	1.85e-05
837	ENSG00000176124.7	DLEU1	DLEU1	0.710466	1.7e-10
387	ENSG00000132613.10	MTSS1L	MTSS1L	0.712471	2.01e-16
1160	ENSG00000230847.4	NA	RP11-195E2.1	0.713427	0.000108548
389	ENSG00000132749.6	MTL5	MTL5	0.713727	1.93e-12
809	ENSG00000172264.12	MACROD2	MACROD2	0.714053	0.0028767
1221	ENSG00000239213.1	NCK1-AS1	RP11-85F14.5	0.71436	0.000136261
568	ENSG00000150938.5	CRIM1	CRIM1	0.714626	1.09e-10
969	ENSG00000188177.9	ZC3H6	ZC3H6	0.716629	1.51e-08
873	ENSG00000179979.7	CRIPAK	CRIPAK	0.716891	0.00011234
159	ENSG00000104687.8	GSR	GSR	0.718831	3.2e-37
592	ENSG00000154358.15	OBSCN	OBSCN	0.718883	1.95e-09
1234	ENSG00000244558.1	NA	RP11-445H22.4	0.71927	0.00171982
7	ENSG00000004660.10	CAMKK1	CAMKK1	0.719453	0.000158116
326	ENSG00000124920.9	MYRF	MYRF	0.720835	0.0039988
1285	ENSG00000255441.1	NA	CTD-2616J11.2	0.720853	0.00212219
685	ENSG00000163584.13	RPL22L1	RPL22L1	0.721286	3.16e-25
1134	ENSG00000226562.2	NA	CYP4F26P	0.721753	0.00166325
20	ENSG00000010818.4	HIVEP2	HIVEP2	0.721853	1.31e-28
824	ENSG00000173898.7	SPTBN2	SPTBN2	0.724547	4.01e-10
1179	ENSG00000233806.3	LINC01237	AC131097.3	0.725044	0.00238021
635	ENSG00000159625.10	DRC7	CCDC135	0.726004	0.00399578
1211	ENSG00000237311.1	NA	RP6-159A1.3	0.726819	0.00213641
663	ENSG00000162522.6	KIAA1522	KIAA1522	0.729697	1.74e-09
9	ENSG00000005381.6	MPO	MPO	0.731793	8.28e-21
702	ENSG00000164070.7	HSPA4L	HSPA4L	0.733403	6.58e-22
673	ENSG00000162836.7	ACP6	ACP6	0.734504	1.47e-09
952	ENSG00000186615.6	KTN1-AS1	KTN1-AS1	0.736976	5.96e-05
1200	ENSG00000235890.1	TSPEAR-AS1	TSPEAR-AS1	0.737315	0.0022943
716	ENSG00000164512.13	ANKRD55	ANKRD55	0.738152	5.08e-12
249	ENSG00000115009.7	CCL20	CCL20	0.74161	0.000589128
182	ENSG00000107104.14	KANK1	KANK1	0.742263	1.16e-32
587	ENSG00000153162.8	BMP6	BMP6	0.744406	0.00329847
668	ENSG00000162643.8	WDR63	WDR63	0.744454	0.00279376
1004	ENSG00000197558.7	SSPO	SSPO	0.744818	0.00297266
838	ENSG00000176454.9	LPCAT4	LPCAT4	0.745282	1.5e-17
121	ENSG00000099864.13	PALM	PALM	0.745388	2.76e-08
223	ENSG00000111671.5	SPSB2	SPSB2	0.745985	7.75e-05
701	ENSG00000164056.6	SPRY1	SPRY1	0.746027	7.8e-05
292	ENSG00000120833.9	SOCS2	SOCS2	0.748638	1.05e-05
460	ENSG00000138030.8	KHK	KHK	0.750582	9.21e-07
475	ENSG00000139266.5	2009-03-01	2009-03-01	0.750754	2.51e-06
1356	ENSG00000269609.1	RPARP-AS1	RP11-18I14.10	0.753011	1.91e-06
1284	ENSG00000255150.1	EID3	EID3	0.754807	7.09e-05
1008	ENSG00000197822.6	OCLN	OCLN	0.757494	3.88e-22
151	ENSG00000103253.13	HAGHL	HAGHL	0.757996	0.000132518
378	ENSG00000131650.9	KREMEN2	KREMEN2	0.759331	0.00249149
666	ENSG00000162599.11	NFIA	NFIA	0.763559	0.00123666
372	ENSG00000130768.10	SMPDL3B	SMPDL3B	0.763794	0.00122371
692	ENSG00000163792.5	TCF23	TCF23	0.765043	1.23e-05
881	ENSG00000181104.6	F2R	F2R	0.765572	4.34e-08
1334	ENSG00000266795.2	NA	RP11-744K17.9	0.765967	0.00173504
769	ENSG00000169126.11	ARMC4	ARMC4	0.770275	1.17e-05
185	ENSG00000107281.5	NPDC1	NPDC1	0.77032	2.55e-10
680	ENSG00000163251.3	FZD5	FZD5	0.771126	3.49e-16
1130	ENSG00000226174.2	TEX22	TEX22	0.771639	0.000735426
216	ENSG00000111249.9	CUX2	CUX2	0.77246	0.000121227
594	ENSG00000154511.7	FAM69A	FAM69A	0.77477	0.00138783
248	ENSG00000114779.15	ABHD14B	ABHD14B	0.774788	7.56e-26
12	ENSG00000006327.9	TNFRSF12A	TNFRSF12A	0.776094	0.00061394
204	ENSG00000109674.3	NEIL3	NEIL3	0.776897	1.09e-36
644	ENSG00000160606.6	TLCD1	TLCD1	0.779035	0.000565537
69	ENSG00000072818.7	ACAP1	ACAP1	0.779225	5.79e-12
792	ENSG00000171119.2	NRTN	NRTN	0.781438	0.0017873
228	ENSG00000112139.10	MDGA1	MDGA1	0.783388	0.00174623
1256	ENSG00000249550.2	LINC01234	RP11-438N16.1	0.78445	0.00151147
848	ENSG00000178038.12	ALS2CL	ALS2CL	0.785228	4.09e-09
948	ENSG00000186326.3	RGS9BP	RGS9BP	0.785719	0.00178567
560	ENSG00000149212.6	SESN3	SESN3	0.787072	2.21e-11
609	ENSG00000155966.9	AFF2	AFF2	0.78847	2.35e-19
928	ENSG00000184985.12	SORCS2	SORCS2	0.788852	1.03e-10
190	ENSG00000108001.9	EBF3	EBF3	0.788955	3.56e-19
998	ENSG00000197183.8	NOL4L	C20orf112	0.790667	7.62e-20
514	ENSG00000142657.16	PGD	PGD	0.793347	2.52e-47
755	ENSG00000167996.11	FTH1	FTH1	0.795956	2.81e-74
376	ENSG00000131370.11	SH3BP5	SH3BP5	0.798861	1.55e-15
145	ENSG00000102445.14	KIAA0226L	KIAA0226L	0.799658	8.58e-34
428	ENSG00000135454.9	B4GALNT1	B4GALNT1	0.803268	1.21e-22
508	ENSG00000142178.7	SIK1	SIK1	0.806423	2.61e-07
218	ENSG00000111266.4	DUSP16	DUSP16	0.810986	2.4e-06
1299	ENSG00000258657.1	NA	RP11-104E19.1	0.811286	4.96e-07
495	ENSG00000140743.3	CDR2	CDR2	0.812077	5.7e-16
910	ENSG00000183570.12	PCBP3	PCBP3	0.814831	0.000764388
474	ENSG00000139132.10	FGD4	FGD4	0.815437	6.48e-05
855	ENSG00000178538.5	CA8	CA8	0.817685	3.15e-05
237	ENSG00000113083.8	LOX	LOX	0.819097	8.14e-10
1020	ENSG00000198435.2	NRARP	NRARP	0.820471	2.21e-08
1385	ENSG00000273033.1	LOC100129550	RP11-67L2.2	0.821173	5.23e-06
473	ENSG00000138944.7	KIAA1644	KIAA1644	0.824186	3.69e-05
1063	ENSG00000205464.7	ATP6AP1L	ATP6AP1L	0.82725	1.15e-05
507	ENSG00000142149.4	HUNK	HUNK	0.827644	1.69e-09
434	ENSG00000135919.8	SERPINE2	SERPINE2	0.836163	1.56e-08
854	ENSG00000178409.9	BEND3	BEND3	0.838508	2.54e-14
1282	ENSG00000254726.2	MEX3A	MEX3A	0.839503	6.59e-09
46	ENSG00000057294.9	PKP2	PKP2	0.844742	0.00020283
1104	ENSG00000215424.5	MCM3AP-AS1	MCM3AP-AS1	0.849858	1.51e-13
245	ENSG00000113924.7	HGD	HGD	0.849889	0.000277675
785	ENSG00000170537.8	TMC7	TMC7	0.850283	0.000136002
131	ENSG00000100625.8	SIX4	SIX4	0.8623	5.17e-20
624	ENSG00000158050.4	DUSP2	DUSP2	0.864893	2e-14
279	ENSG00000119771.10	KLHL29	KLHL29	0.86725	0.000442625
605	ENSG00000155659.10	VSIG4	VSIG4	0.869947	0.000137804
516	ENSG00000142798.12	HSPG2	HSPG2	0.870363	7.36e-17
1229	ENSG00000242550.1	SERPINB10	SERPINB10	0.87392	2.28e-15
595	ENSG00000154734.10	ADAMTS1	ADAMTS1	0.874573	7.71e-20
1042	ENSG00000200879.1	SNORD14E	SNORD14E	0.879386	5.9e-07
1322	ENSG00000261798.1	NA	RP1-118J21.25	0.880721	2.41e-05
1117	ENSG00000223802.3	GDF1	CERS1	0.881499	3.26e-05
632	ENSG00000159387.7	IRX6	IRX6	0.883088	0.00015444
740	ENSG00000166482.7	MFAP4	MFAP4	0.883218	4.85e-15
753	ENSG00000167972.9	ABCA3	ABCA3	0.883574	3.49e-09
332	ENSG00000125510.11	OPRL1	OPRL1	0.886413	3.19e-06
899	ENSG00000182704.6	TSKU	TSKU	0.887327	9.27e-10
829	ENSG00000174669.7	SLC29A2	SLC29A2	0.890567	1.86e-12
898	ENSG00000182685.3	BRICD5	BRICD5	0.891867	3.36e-05
751	ENSG00000167700.4	MFSD3	MFSD3	0.893004	4.3e-10
563	ENSG00000149926.9	FAM57B	FAM57B	0.8974	0.000229108
622	ENSG00000157570.7	TSPAN18	TSPAN18	0.897613	7.24e-05
782	ENSG00000170293.4	CMTM8	CMTM8	0.897817	3.9e-05
597	ENSG00000154928.12	EPHB1	EPHB1	0.899195	2.98e-21
379	ENSG00000131711.10	MAP1B	MAP1B	0.899837	1.09e-11
839	ENSG00000176533.8	GNG7	GNG7	0.900191	7.11e-05
24	ENSG00000013619.9	MAMLD1	MAMLD1	0.900325	8.35e-05
158	ENSG00000104413.11	ESRP1	ESRP1	0.902016	4.29e-10
705	ENSG00000164181.9	ELOVL7	ELOVL7	0.90806	1.12e-05
502	ENSG00000141622.9	RNF165	RNF165	0.910414	3.85e-08
1373	ENSG00000271912.1	NA	RP11-661A12.14	0.91167	7.66e-05
139	ENSG00000101384.7	JAG1	JAG1	0.917118	4.32e-11
470	ENSG00000138772.8	ANXA3	ANXA3	0.918263	1.75e-06
558	ENSG00000148516.17	ZEB1	ZEB1	0.924627	3.69e-09
879	ENSG00000180758.10	GPR157	GPR157	0.937026	1.55e-08
1153	ENSG00000229140.4	NA	CCDC26	0.941101	1.21e-18
42	ENSG00000050767.11	COL23A1	COL23A1	0.947915	8.69e-13
678	ENSG00000163083.5	INHBB	INHBB	0.949127	0.000108057
553	ENSG00000147408.10	CSGALNACT1	CSGAL-CT1	0.949297	2.29e-10
1345	ENSG00000267432.1	DNAH17-AS1	RP11-559N14.5	0.962211	6.77e-05
400	ENSG00000133740.6	E2F5	E2F5	0.964902	4.11e-19
781	ENSG00000169908.6	TM4SF1	TM4SF1	0.977662	4.64e-05
469	ENSG00000138678.6	AGPAT9	AGPAT9	0.979042	1.5e-08
893	ENSG00000182459.4	TEX19	TEX19	0.988525	4.87e-05
157	ENSG00000104369.4	JPH1	JPH1	1.00371	5.54e-07
722	ENSG00000164825.3	DEFB1	DEFB1	1.01134	4.33e-29
950	ENSG00000186567.8	CEACAM19	CEACAM19	1.01506	7.71e-07
6	ENSG00000004399.8	PLXND1	PLXND1	1.01652	1.46e-39
1296	ENSG00000258227.2	CLEC5A	CLEC5A	1.01909	2.07e-05
956	ENSG00000186868.11	MAPT	MAPT	1.02484	1.45e-08
181	ENSG00000106789.8	CORO2A	CORO2A	1.03036	1.96e-29
975	ENSG00000188747.4	NOXA1	NOXA1	1.03114	6.85e-06
924	ENSG00000184588.13	PDE4B	PDE4B	1.03272	8.43e-25
699	ENSG00000163993.6	S100P	S100P	1.03367	6.68e-11
100	ENSG00000087842.6	PIR	PIR	1.04587	7.15e-40
43	ENSG00000053918.11	KCNQ1	KCNQ1	1.05106	2.5e-09
1154	ENSG00000229314.4	ORM1	ORM1	1.07846	4.64e-07
613	ENSG00000156966.6	B3GNT7	B3GNT7	1.09441	3.47e-25
1048	ENSG00000203685.5	C1orf95	C1orf95	1.10443	3.51e-06
1381	ENSG00000272620.1	AFAP1-AS1	AFAP1-AS1	1.119	8.21e-07
862	ENSG00000179104.4	TMTC2	TMTC2	1.13512	1.12e-24
811	ENSG00000172575.7	RASGRP1	RASGRP1	1.1359	3.21e-09
471	ENSG00000138798.7	EGF	EGF	1.15517	9.8e-10
82	ENSG00000078114.14	NEBL	NEBL	1.18376	1.64e-10
29	ENSG00000023909.5	GCLM	GCLM	1.19096	1.41e-77
254	ENSG00000115884.6	SDC1	SDC1	1.19495	4.35e-11
1379	ENSG00000272405.1	NA	RP11-284F21.10	1.20245	4.92e-26
1121	ENSG00000224940.4	PRRT4	PRRT4	1.20979	4.6e-11
574	ENSG00000151615.3	POU4F2	POU4F2	1.21208	3.09e-07
691	ENSG00000163710.3	PCOLCE2	PCOLCE2	1.21592	3.28e-19
205	ENSG00000109906.9	ZBTB16	ZBTB16	1.25939	2.23e-13
961	ENSG00000187486.5	KCNJ11	KCNJ11	1.26755	9.93e-10
1084	ENSG00000211584.9	SLC48A1	SLC48A1	1.27382	2.94e-61
1249	ENSG00000248323.1	LUCAT1	LUCAT1	1.2948	3.66e-09
1376	ENSG00000272068.1	NA	RP11-284F21.9	1.2971	2.7e-09
80	ENSG00000077984.4	CST7	CST7	1.3142	5.76e-12
721	ENSG00000164821.4	DEFA4	DEFA4	1.32373	9.65e-15
194	ENSG00000108448.16	TRIM16L	TRIM16L	1.44002	3.45e-31
982	ENSG00000196139.7	AKR1C3	AKR1C3	1.44265	4.38e-10
677	ENSG00000163053.6	SLC16A14	SLC16A14	1.45553	3.27e-22
1054	ENSG00000204388.5	HSPA1B	HSPA1B	1.46594	2.9e-34
1197	ENSG00000235531.5	MSC-AS1	RP11-383H13.1	1.53445	9.26e-42
682	ENSG00000163554.7	SPTA1	SPTA1	1.54641	2.42e-11
1005	ENSG00000197632.4	SERPINB2	SERPINB2	1.65206	2.35e-16
1055	ENSG00000204389.8	HSPA1A	HSPA1A	1.6822	6.49e-40
797	ENSG00000171658.4	LOC344887	RP11-443P15.2	1.74189	6.86e-15
497	ENSG00000140961.8	OSGIN1	OSGIN1	1.81593	3.67e-35
917	ENSG00000184106.4	TREML3P	TREML3P	1.89168	8.51e-17
860	ENSG00000178860.8	MSC	MSC	2.11389	4.37e-72
128	ENSG00000100292.12	HMOX1	HMOX1	2.25956	2.72e-79
959	ENSG00000187134.8	AKR1C1	AKR1C1	2.36041	1.45e-64
575	ENSG00000151632.12	AKR1C2	AKR1C2	2.79137	1.33e-194
94	ENSG00000086548.8	CEACAM6	CEACAM6	3.22596	1.06e-54
